# Supplementary material for: Risk factors for incidental durotomy during posterior open spine surgery for degenerative diseases in adults: A multicenter observational study
Source: PLoS One. 2017 Nov 30;12(11):e0188038. doi: 10.1371/journal.pone.0188038 (PMC5708748; doi:10.1371/journal.pone.0188038)
Supplement: S1 File — Dataset of this study. (XLSX) [file pone.0188038.s001.xlsx]

## Sheet: 空白除いた解析データ
Age	Male0 Female1	Height	Body weight	BMI	ASA1,2: 0, ASA3,4: 1	DM	hemodialysis	Smoking	steroid	Laminectomy/laminoplasty	Discectomy	PLF	PLIF	Vertebral Osteotomy	Operated Location of spine: Cervical spine	Operated Location of spine: Thoracic spine	Operated Location of spine: Lumbosacral spine	Instrumentation	Revision	Incidental durotomy	Microscope
74	1	158	46	18.4265	0	0	0	0	0	1	0	0	0	0	0	0	1	0	0	0	0
46	1	163	47	17.6898	0	0	0	0	0	0	1	0	0	0	0	0	1	0	0	0	1
64	0	170	84	29.0657	0	0	0	0	0	1	0	0	0	0	0	0	1	0	0	0	0
69	1	155	48	19.9792	0	0	0	0	0	0	0	0	1	0	0	0	1	1	0	0	0
67	1	151	51	22.3674	0	0	0	0	0	0	0	0	1	0	0	0	1	1	0	0	0
65	0	169	77	26.9598	0	0	0	0	0	1	0	0	0	0	0	0	1	0	0	0	0
75	0	159	41	16.2177	1	0	1	0	0	1	0	0	0	0	1	0	0	0	0	0	0
67	0	182	102	30.7934	0	0	0	0	0	1	0	0	0	0	0	1	0	0	0	0	0
61	1	157	64.6	26.208	1	0	1	0	0	0	0	0	1	0	0	0	1	1	1	0	0
61	1	157	65	26.3702	1	0	1	0	0	1	0	0	0	0	1	0	0	0	0	0	0
59	0	171	78	26.6749	0	0	0	0	0	1	0	0	0	0	0	0	1	0	1	0	0
76	1	166	63	22.8625	0	0	0	0	0	0	0	0	1	0	0	0	1	1	0	0	0
75	1	160	46	17.9688	1	0	0	0	0	1	0	0	0	0	0	0	1	0	0	0	0
79	1	154	42	17.7096	0	0	0	0	0	0	0	0	0	1	0	0	1	1	0	0	0
80	0	165	59	21.6713	0	0	0	0	0	0	0	0	1	0	0	0	1	1	0	0	0
80	1	146	58	27.2096	0	0	0	0	0	0	0	0	1	0	0	0	0	1	1	0	0
67	0	173	82	27.3982	0	0	0	0	0	0	0	0	1	0	0	0	1	1	0	0	0
67	1	146	78	36.5922	0	1	0	0	0	0	0	0	1	0	0	0	1	1	0	1	0
73	0	173	50	16.7062	0	0	0	0	0	0	1	0	0	0	0	0	1	0	0	1	0
87	1	145	42	19.9762	0	0	0	0	0	1	0	0	0	0	0	0	1	0	0	0	0
61	0	180	77	23.7654	0	0	0	0	0	0	0	1	0	0	0	0	1	1	1	0	0
87	0	158	60	24.0346	0	0	0	0	0	0	0	0	1	0	0	0	1	1	0	0	0
68	0	167.5	63.2	22.5262	0	0	0	0	0	0	0	0	1	0	0	0	1	1	0	0	0
73	1	147	56	25.9151	1	0	0	0	0	0	0	1	0	0	0	0	0	1	1	0	0
79	0	167	67	24.0238	0	1	0	0	0	0	0	0	1	0	0	0	1	1	0	0	0
64	0	157	52	21.0962	0	0	0	1	1	1	0	0	0	0	1	0	0	0	0	0	0
73	1	150	54.5	24.2222	0	0	0	0	0	0	0	0	1	0	0	0	1	1	0	0	0
76	0	154	51	21.5045	0	0	0	0	0	1	0	0	0	0	0	0	1	0	1	0	0
70	1	151	54	23.6832	0	0	0	0	0	1	0	0	0	0	1	0	0	0	1	0	0
84	1	141	36	18.1077	0	0	0	0	0	1	0	0	0	0	1	0	0	0	0	0	0
32	0	174	100	33.0295	0	0	0	0	0	0	1	0	0	0	0	0	1	0	0	0	1
66	1	159	63	24.9199	0	0	0	0	0	0	1	0	0	0	0	0	1	0	0	0	1
72	1	151	65	28.5075	0	0	0	0	0	0	0	0	1	0	0	0	1	1	0	0	0
75	1	144	55	26.5239	0	0	0	0	0	1	0	0	0	0	1	0	0	0	0	0	0
84	1	142	63	31.2438	0	0	0	0	0	1	0	0	0	0	0	0	1	0	0	0	0
74	1	142	48	23.8048	0	0	0	0	0	1	0	0	0	0	0	0	1	1	0	0	0
24	0	175	78.3	25.5673	0	0	0	1	0	0	1	0	0	0	0	0	1	0	0	0	1
75	0	157.5	64	25.7999	0	0	0	0	0	0	0	1	1	0	0	0	1	1	0	0	0
73	0	158	60	24.0346	0	0	0	0	0	1	0	0	0	0	0	0	1	0	0	0	0
73	0	157	65	26.3702	1	1	0	0	0	1	0	0	0	0	1	0	0	0	0	1	0
55	0	170	66	22.8374	0	0	0	0	0	1	0	0	0	0	0	0	1	0	0	1	0
27	1	136	43	23.2483	0	0	0	0	0	0	0	1	0	0	0	0	0	1	0	1	0
76	1	157	58	23.5304	0	0	0	0	0	0	0	0	1	0	0	0	1	1	0	0	0
73	1	150	50	22.2222	1	1	0	0	0	1	0	0	0	0	1	0	0	0	0	0	0
53	1	168.5	57	20.0759	0	0	0	0	0	0	1	0	0	0	0	0	1	0	0	0	0
70	0	156.3	66	27.0163	0	0	0	0	0	0	0	0	1	0	0	0	1	1	0	1	0
71	1	160	70	27.3438	0	0	0	0	0	1	0	0	0	0	0	0	1	0	0	0	0
61	0	166.3	63.1	22.8163	0	0	0	0	0	1	0	0	0	0	1	0	0	0	0	0	0
70	0	136	42	22.7076	0	0	0	0	0	0	0	0	1	0	0	0	1	1	0	0	0
77	0	156	51	20.9566	0	0	0	0	0	1	0	0	0	0	1	0	0	0	0	0	0
64	1	157	55	22.3133	0	0	0	0	0	1	0	0	0	0	0	0	1	0	0	0	0
82	0	167	61	21.8724	0	0	0	0	0	1	0	0	0	0	1	0	0	0	0	0	0
40	0	181	93	28.3874	0	0	0	0	0	0	0	0	1	0	0	0	1	1	0	0	0
70	0	159	69	27.2932	0	0	0	0	0	1	0	0	0	0	1	0	0	0	0	0	0
75	0	167	73	26.1752	0	0	0	0	0	1	0	0	0	0	1	0	0	0	0	0	0
70	1	147	47	21.7502	0	0	0	0	1	1	0	0	0	0	1	0	0	0	0	0	0
64	0	171	68	23.255	0	0	0	0	0	1	0	0	0	0	0	0	1	0	0	0	0
76	0	167	65	23.3067	0	0	0	0	0	1	0	0	0	0	0	0	1	0	0	0	0
73	0	165	66	24.2424	0	0	0	0	0	1	0	0	0	0	1	0	0	0	0	0	0
59	1	160	57	22.2656	0	0	0	0	0	0	0	0	1	0	0	0	1	1	0	0	0
56	0	173	79	26.3958	0	0	0	0	0	1	0	0	0	0	0	0	1	0	1	0	0
61	1	158	63	25.2363	0	0	0	0	0	0	0	0	1	0	0	0	1	1	0	0	0
67	1	160	45	17.5781	0	0	0	0	0	0	0	1	0	0	1	0	0	1	0	0	0
75	1	148	57	26.0226	0	0	0	0	0	1	0	0	0	0	0	0	1	0	0	0	0
75	0	172	58	19.6052	0	0	0	0	0	0	0	0	1	0	0	0	1	1	0	0	0
71	1	152.5	49.6	21.3276	0	0	0	0	0	1	0	0	0	0	0	0	1	0	0	0	0
62	1	154.5	44.1	18.4749	0	0	0	1	1	0	0	0	1	0	0	0	1	1	0	0	0
61	1	150	41.8	18.5778	0	0	0	0	0	0	1	0	0	0	0	0	0	0	0	0	0
50	0	171	70	23.939	0	0	0	1	0	1	0	0	0	0	1	0	0	0	0	0	0
88	1	151	41	17.9817	0	0	0	0	0	1	0	0	0	0	0	0	1	0	0	0	0
58	0	180.5	75.7	23.2349	0	0	0	0	0	0	0	0	1	0	0	0	1	1	0	0	0
78	1	150	55	24.4444	0	0	0	0	0	0	0	0	1	0	0	0	0	1	1	1	0
78	1	150	55	24.4444	0	0	0	0	0	0	0	0	0	0	0	1	0	0	1	0	0
79	0	158	54	21.6311	0	0	0	0	0	1	0	0	0	0	0	0	1	0	0	0	0
45	1	147	38	17.5853	1	0	0	0	0	1	0	0	0	0	1	0	0	0	0	0	0
72	1	146	45	21.1109	0	0	0	0	0	0	0	1	0	0	0	0	1	1	0	0	0
77	1	142	68	33.7235	0	0	0	0	0	0	0	0	1	0	0	0	1	1	0	0	0
82	0	170	58	20.0692	0	0	0	0	0	1	0	0	0	0	0	0	1	0	0	0	0
68	0	176	74	23.8895	0	0	0	0	0	1	0	0	0	0	1	0	0	0	0	0	0
77	0	148	52	23.74	0	0	0	0	0	1	0	0	0	0	1	0	0	0	0	0	0
58	0	175	78.5	25.6327	0	0	0	0	0	0	1	0	0	0	0	0	1	0	0	0	0
61	1	156	65	26.7094	0	1	1	0	0	1	0	0	0	0	0	0	1	0	0	0	0
71	0	165	71	26.079	0	0	0	0	0	1	0	0	0	0	0	0	1	0	0	0	0
71	0	163	62	23.3355	1	0	0	0	0	1	0	0	0	0	0	0	1	0	0	1	0
58	0	158	66	26.4381	0	1	0	0	0	1	0	0	0	0	0	0	1	0	1	0	0
65	1	118	40	28.7274	1	0	0	0	0	1	0	0	0	0	1	0	0	0	1	0	0
77	1	146	68	31.9009	0	1	0	0	0	0	0	1	0	0	0	0	0	1	1	0	0
59	0	169	78	27.31	0	0	0	0	0	1	0	0	0	0	0	0	1	0	0	1	0
56	0	169	72.3	25.3142	0	0	0	0	0	0	0	0	1	0	0	0	1	1	0	1	0
84	0	158	58	23.2335	1	0	0	0	0	1	0	0	0	0	1	0	0	0	0	0	0
69	1	146.8	46.3	21.4847	0	0	0	0	0	0	0	0	1	0	0	0	1	1	0	0	0
47	0	170	83	28.7197	0	1	0	0	0	0	0	0	1	0	0	0	1	1	0	0	1
48	0	176	90	29.0548	0	0	0	0	0	0	1	0	0	0	0	0	1	0	0	0	1
75	0	168	66	23.3844	0	0	0	0	0	1	0	0	0	0	1	0	0	0	0	0	1
71	1	156	56	23.0112	0	1	0	0	0	0	0	1	0	0	0	0	1	1	0	0	0
73	0	164	63	23.4236	0	1	0	0	0	1	0	0	0	0	1	0	0	0	0	0	0
57	1	150	60	26.6667	0	0	0	0	0	1	0	0	0	0	1	0	0	0	0	0	0
78	1	150	43	19.1111	0	0	0	0	0	0	1	0	0	0	0	0	1	0	0	0	0
66	0	167.5	79	28.1577	0	0	0	0	0	0	0	0	1	0	0	0	1	1	0	0	0
73	0	157	68	27.5873	0	0	0	0	0	1	0	0	0	0	1	0	0	0	0	0	0
67	1	150	54.7	24.3111	0	0	0	0	0	0	0	1	0	0	0	0	1	1	0	0	0
66	1	156	47	19.313	0	0	0	0	0	0	0	0	1	0	0	0	1	1	0	0	0
82	1	147	45	20.8247	0	1	0	0	0	1	0	0	0	0	0	0	1	0	1	0	0
66	0	160	56	21.875	0	1	0	0	0	1	0	0	0	0	1	0	0	0	0	0	0
69	1	157	56	22.719	0	0	0	0	0	0	0	0	1	0	0	0	1	1	0	0	0
79	1	150	48	21.3333	0	0	0	0	0	0	0	1	0	0	0	0	1	1	0	0	0
73	0	163	78	29.3575	0	1	0	0	0	1	0	0	0	0	1	0	0	0	0	0	0
75	0	170	67	23.1834	0	0	0	0	0	1	0	0	0	0	0	0	1	0	0	0	0
50	0	168	58	20.5499	0	0	0	0	0	1	0	0	0	0	0	0	1	0	1	0	0
63	0	180	73	22.5309	0	0	0	0	0	1	0	0	0	0	0	0	1	0	0	0	0
78	0	155	63	26.2227	1	1	0	0	0	1	0	0	0	0	0	0	1	0	0	0	0
63	0	175	72	23.5102	0	1	0	0	0	0	1	0	0	0	0	0	1	0	0	0	0	VCM 2g
76	0	165	56	20.5693	0	0	0	0	0	0	0	0	1	0	0	0	1	1	0	0	0
76	1	146	45	21.1109	0	0	0	0	0	1	0	0	0	0	0	0	1	0	0	0	0
69	1	148	47	21.4573	0	0	0	0	0	0	1	0	0	0	0	0	1	0	0	0	0
74	0	162	66	25.1486	0	0	0	0	0	1	0	0	0	0	1	0	0	0	0	0	0
71	1	145	70	33.2937	0	0	0	0	0	0	0	0	1	0	0	0	1	1	1	0	0
51	0	167	98	35.1393	0	1	0	0	0	0	0	0	1	0	0	0	1	1	0	0	0
57	0	171	82	28.0428	0	0	0	0	0	1	0	0	0	0	0	0	1	0	0	0	0
71	1	156	47.1	19.354	0	0	0	0	0	0	1	0	0	0	0	0	1	0	0	0	0
70	0	158	73	29.2421	0	0	0	0	0	1	0	0	0	0	1	0	0	0	1	0	0
61	0	168	67	23.7387	0	0	0	0	0	1	0	0	0	0	0	0	1	0	1	0	0
66	1	159	63	24.9199	0	1	0	0	0	0	0	0	1	0	0	0	1	1	0	0	0
56	0	171	76	25.9909	0	0	0	1	0	0	1	0	0	0	0	0	1	0	1	0	0
59	1	161	55	21.2183	0	0	0	0	0	0	0	1	0	0	0	0	1	1	0	0	0
83	1	145	45	21.4031	0	0	0	0	0	0	0	0	1	0	0	0	1	1	0	1	0
72	1	149	66	29.7284	0	1	0	0	0	1	0	0	0	0	1	0	0	0	0	0	0
61	1	151	49	21.4903	0	0	0	0	0	0	0	0	1	0	0	0	1	1	0	0	0
72	1	148	54	24.653	0	0	0	0	0	1	0	0	0	0	0	0	1	0	0	0	0
81	0	158	63	25.2363	0	0	0	0	0	0	0	0	1	0	0	0	1	1	1	0	0
69	1	156	46	18.902	0	0	0	0	0	1	0	0	0	0	0	0	1	0	0	0	0
75	0	164	65	24.1672	0	0	0	0	0	0	0	0	1	0	0	0	1	1	1	0	0
79	1	152	52	22.5069	0	1	0	0	0	1	0	0	0	0	1	0	0	0	0	0	0
63	0	166.5	64.5	23.2665	0	0	0	0	0	0	0	0	1	0	0	0	1	1	1	0	0
46	1	163	62	23.3355	0	0	0	0	0	0	1	0	0	0	0	0	1	0	0	0	1
79	1	144	39	18.8079	0	0	0	0	0	1	0	0	0	0	0	0	1	0	0	0	0
62	1	154	53	22.3478	0	1	0	0	0	0	1	0	0	0	0	0	1	0	1	0	0
78	0	162	71	27.0538	0	1	0	0	0	1	0	0	0	0	0	0	1	0	0	0	0
63	0	176	92	29.7004	0	0	0	0	0	0	0	0	1	0	0	0	1	1	0	0	0
67	0	160.6	57.3	22.2159	0	0	0	0	1	0	0	0	1	0	0	0	1	1	1	0	0
20	0	168	52	18.424	0	0	0	1	0	0	1	0	0	0	0	0	1	0	0	0	0
77	0	167	80	28.6851	0	0	0	0	0	1	0	0	0	0	0	0	1	0	0	0	0
68	1	149	42	18.9181	1	0	1	0	0	0	0	0	1	0	0	0	1	1	0	0	0
78	1	147	46	21.2874	0	0	0	0	0	0	0	0	0	1	0	0	1	1	1	1	0
78	0	154.5	58.5	24.5075	0	0	0	0	0	1	0	0	0	0	1	0	0	0	0	0	0
72	1	159	43	17.0088	0	1	0	0	0	0	0	0	1	0	0	0	1	1	0	1	0
75	1	159	38	15.0311	1	0	0	0	0	0	0	0	1	0	0	0	1	1	0	0	0
71	0	166	61.3	22.2456	0	0	0	0	0	1	0	0	0	0	1	0	0	0	0	0	0
74	0	159	65	25.711	0	0	0	0	0	1	0	0	0	0	0	0	1	0	0	0	0
72	1	150	50	22.2222	0	0	0	0	0	0	0	0	1	0	0	0	1	1	0	0	0
51	0	158	58	23.2335	0	0	0	1	0	0	1	0	0	0	0	0	1	0	0	0	0
79	0	164.5	65	24.0205	0	1	0	0	0	1	0	0	0	0	0	0	1	0	0	0	0
75	1	145	39	18.5493	0	0	0	0	0	1	0	0	0	0	1	0	0	0	1	0	0
69	1	155	56	23.3091	0	0	0	0	0	0	0	0	1	0	0	0	1	1	0	0	0
64	0	170	73	25.2595	0	1	1	0	0	1	0	0	0	0	1	0	0	0	0	0	0
74	1	147	40	18.5108	0	1	0	0	0	0	0	0	1	0	0	0	1	1	1	1	0
84	1	150	45	20	0	1	0	0	0	1	0	0	0	0	1	0	0	0	0	0	0
45	0	167	78	27.968	0	0	0	0	0	0	1	0	0	0	0	0	1	0	0	0	0
55	0	180	70	21.6049	0	0	0	0	0	0	1	0	0	0	0	0	1	0	0	0	0
72	0	172	72	24.3375	0	1	0	0	0	1	0	0	0	0	0	0	1	0	0	0	0
72	0	161	62	23.9188	0	0	0	0	0	1	0	0	0	0	1	0	0	0	0	0	0
80	0	158	60	24.0346	0	0	0	0	0	1	0	0	0	0	0	0	1	0	0	0	0
57	0	168	72	25.5102	0	0	0	0	0	1	0	0	0	0	0	0	1	0	1	1	0
72	1	149	56	25.2241	0	0	0	0	0	0	0	0	1	0	0	0	0	1	0	0	0
72	1	149	56	25.2241	0	0	0	0	0	0	0	0	1	0	0	0	0	1	1	0	0
77	0	162	69	26.2917	0	0	0	0	0	1	0	0	0	0	1	0	0	0	0	0	0
71	0	144	53	25.5594	0	0	0	0	1	0	0	1	0	0	0	0	1	1	0	1	0
76	0	161	63	24.3046	0	1	0	1	0	1	0	0	0	0	1	0	0	0	0	0	0
65	1	155	50.2	20.8949	0	0	0	0	0	1	0	0	0	0	0	0	1	0	0	0	0
80	1	142	49	24.3007	0	0	0	0	0	1	0	0	0	0	0	0	1	0	1	0	0
71	0	161	73	28.1625	0	0	0	0	0	0	0	0	1	0	0	0	1	1	0	0	0
65	1	163	52	19.5717	1	0	0	0	0	0	0	0	1	0	0	0	1	1	0	0	0
63	1	137	56	29.8364	0	0	0	0	0	0	0	1	0	0	0	0	1	1	0	0	0
59	0	164	60	22.3081	1	0	0	0	0	1	0	0	0	0	0	1	0	0	0	0	0
72	0	168	63	22.3214	0	0	0	0	0	1	0	0	0	0	0	0	1	0	0	0	0
72	1	157	61	24.7475	0	0	0	0	0	1	0	0	0	0	1	0	0	0	0	0	0
78	0	177	58	18.5132	0	0	0	0	0	1	0	0	0	0	0	0	1	0	0	0	0
58	0	172	74	25.0135	0	1	0	1	0	1	0	0	0	0	1	0	0	0	0	0	0
74	0	157	58	23.5304	0	0	0	0	0	1	0	0	0	0	0	0	1	0	0	0	0
61	0	170	55	19.0311	1	0	1	0	0	0	0	0	1	0	0	0	1	1	0	0	0
54	1	151.4	48	20.9406	0	0	0	0	1	0	0	0	1	0	0	0	1	1	0	0	0
39	0	177	89	28.4082	0	0	0	0	0	0	1	0	0	0	0	0	1	0	1	0	1
70	0	164	76.8	28.5544	1	1	0	0	0	1	0	0	0	0	1	0	0	0	0	0	0
75	1	156	61	25.0657	0	0	0	0	0	1	0	0	0	0	1	0	0	0	0	0	0
77	1	161	60	23.1473	0	0	0	0	0	1	0	0	0	0	0	1	0	0	0	0	0
70	0	160	64	25	0	0	0	1	0	1	0	0	0	0	0	0	1	0	0	0	0
60	0	165	60.5	22.2222	0	0	0	1	0	1	0	0	0	0	0	0	1	0	0	0	0
79	1	149	35	15.7651	1	0	1	0	0	0	0	1	0	0	0	0	1	1	0	0	0
72	0	161.5	55.4	21.2405	0	0	0	0	0	1	0	0	0	0	0	0	1	0	0	0	0
78	0	178	79	24.9337	0	0	0	0	0	1	0	0	0	0	0	0	1	0	0	0	0
73	0	162	66	25.1486	0	0	0	0	0	1	0	0	0	0	1	0	0	0	0	0	0
77	1	148	51.6	23.5573	0	0	0	0	0	0	0	0	1	0	0	0	1	1	0	0	0
71	0	161	72.8	28.0853	0	0	0	0	0	1	0	0	0	0	0	0	1	0	0	0	0
52	0	174	75	24.7721	0	0	0	1	0	1	0	0	0	0	0	0	1	0	0	0	0
76	0	167	57.7	20.6892	1	0	0	0	0	1	0	0	0	0	0	0	1	0	0	0	0
60	0	164.4	68	25.1597	0	0	0	0	0	1	0	0	0	0	0	0	1	0	0	0	0
73	1	150	50.3	22.3556	0	0	0	0	0	1	0	0	0	0	0	0	1	0	1	0	0
70	1	153	57	24.3496	0	0	0	0	0	1	0	0	0	0	0	0	1	0	0	0	0
87	0	170	71	24.5675	0	0	0	0	0	1	0	0	0	0	0	0	1	0	0	0	0
41	0	164	79	29.3724	0	0	0	0	0	1	0	0	0	0	0	0	1	0	1	0	0
69	1	145	54.6	25.9691	0	0	0	0	0	1	0	0	0	0	1	0	0	0	0	0	0
70	0	150	56.5	25.1111	0	0	0	0	0	1	0	0	0	0	1	0	0	1	0	0	0
77	0	163	61	22.9591	0	0	0	0	0	1	0	0	0	0	0	0	1	0	0	0	0
60	0	168	57	20.1956	0	1	0	0	0	0	0	1	0	0	1	0	0	1	1	0	0	VCM散布
76	0	151	48.9	21.4464	0	0	0	0	0	1	0	0	0	0	0	0	1	0	0	0	0
79	0	158	68	27.2392	0	0	0	0	0	0	1	0	0	0	0	0	1	0	0	0	0
78	1	151	59.8	26.2269	0	1	0	0	0	0	0	0	1	0	0	0	1	1	0	0	0
65	0	165	70	25.7117	0	0	0	0	0	1	0	0	0	0	1	0	0	0	0	0	0
36	0	180	100	30.8642	0	0	0	1	0	0	1	0	0	0	0	0	1	0	0	0	0
88	1	156	52	21.3675	0	0	0	0	0	1	0	0	0	0	1	0	0	0	0	0	0
65	1	153	37	15.8059	0	0	0	0	0	1	0	0	0	0	1	0	0	0	0	0	0
50	0	163	75	28.2284	0	0	0	0	0	1	0	0	0	0	1	0	0	0	0	0	0
64	1	152	51	22.0741	0	0	0	0	1	0	0	0	1	0	0	0	1	1	0	0	0
77	1	152.5	57	24.5095	0	1	0	0	0	0	0	0	1	0	0	0	1	1	0	0	0
83	0	167	74	26.5338	0	0	0	0	0	1	0	0	0	0	1	0	0	0	0	0	0
65	1	159	68	26.8977	1	1	0	0	0	0	0	0	1	0	0	0	1	1	0	0	0
73	1	145	49	23.3056	0	0	0	0	0	1	0	0	0	0	0	0	1	0	0	0	0
82	1	148	41	18.718	0	0	0	0	0	1	0	0	0	0	1	0	0	0	0	0	0
56	0	158	70	28.0404	1	1	0	0	0	0	0	0	1	0	0	0	1	1	0	0	0
77	1	149	45	20.2694	0	0	0	0	0	0	0	0	1	0	0	0	1	1	0	0	0
75	0	171	65	22.2291	0	0	0	0	0	0	0	0	1	0	0	0	1	1	0	0	0
74	1	145	51	24.2568	0	1	0	0	0	1	0	0	0	0	0	0	1	0	0	0	0
59	1	139	42	21.738	1	0	0	0	1	0	0	0	1	0	0	0	1	1	0	0	0
76	1	138	41	21.5291	0	0	0	0	0	1	0	0	0	0	1	0	0	0	0	0	0
76	1	147	56	25.9151	0	0	0	0	0	0	0	0	1	0	0	0	1	1	0	0	0
71	1	148	59	26.9357	0	0	0	0	0	0	0	0	1	0	0	0	1	1	0	0	0
82	1	151	58	25.4375	0	0	0	0	0	1	0	0	0	0	1	0	0	0	0	0	0
84	0	160	65	25.3906	0	0	0	0	0	1	0	0	0	0	1	0	0	0	0	0	0
66	0	153	48	20.5049	0	0	0	0	0	1	0	0	0	0	1	0	0	0	0	0	0
72	1	158	50	20.0288	0	0	0	0	0	1	0	0	0	0	0	0	1	0	0	0	0
67	1	152.5	62	26.6595	0	1	0	0	0	0	0	1	0	0	0	0	1	1	0	0	0
84	1	143	50	24.4511	1	0	0	0	0	0	0	0	1	0	0	0	1	1	0	0	0
75	0	165	66.8	24.5363	0	0	0	0	0	0	1	0	0	0	0	0	1	0	0	0	0
64	0	168	64	22.6757	0	0	0	0	0	0	0	0	1	0	0	0	1	1	0	0	0
84	0	161	52	20.061	0	0	0	0	0	1	0	0	0	0	1	0	0	0	0	0	0
60	0	162	59	22.4813	0	1	0	1	0	0	1	0	0	0	0	0	1	0	0	0	0
71	0	167	73	26.1752	0	0	0	1	0	1	0	0	0	0	1	0	0	0	0	0	0
71	1	142	47.2	23.4081	0	0	0	0	0	0	0	0	1	0	0	0	1	1	1	0	0
70	1	141	42	21.1257	0	0	0	0	0	0	0	1	0	0	0	0	0	1	0	0	0
61	1	150	73	32.4444	1	0	1	0	0	1	0	0	0	0	0	0	1	0	1	0	0
55	0	175	75	24.4898	0	0	0	0	0	1	0	0	0	0	0	0	1	0	0	0	0
77	0	165	63	23.1405	0	0	0	0	0	1	0	0	0	0	1	0	0	0	0	0	0
48	0	164	76	28.257	0	1	0	0	0	0	0	1	0	0	0	0	1	1	0	0	0
72	0	165	62	22.7732	0	0	0	0	0	0	0	0	1	0	0	0	1	1	0	0	0
76	0	170	63	21.7993	0	1	0	0	0	0	0	0	1	0	0	0	1	0	0	0	0
88	1	149	40.3	18.1523	0	0	0	0	0	1	0	0	0	0	0	0	1	0	0	0	0
36	0	167.5	72.5	25.8409	0	0	0	1	0	0	1	0	0	0	0	0	1	0	0	0	0
65	0	168	64	22.6757	0	0	0	0	0	1	0	0	0	0	0	0	0	0	0	0	0
69	0	163	68	25.5937	0	0	0	0	0	1	0	0	0	0	0	0	1	0	0	0	0
74	1	162	59.6	22.71	0	0	0	0	0	0	0	0	1	0	0	0	1	1	0	0	0
55	0	173	83	27.7323	1	0	1	0	0	0	1	0	0	0	0	0	1	0	0	0	0
82	0	170	72	24.9135	0	0	0	0	0	1	0	0	0	0	1	0	0	0	0	0	0
72	1	146	55.3	25.943	0	1	0	0	0	1	0	0	0	0	0	0	1	0	0	0	0
69	1	154	44	18.5529	0	0	0	0	0	1	0	0	0	0	1	0	0	0	0	0	0
77	0	155	63	26.2227	0	0	0	0	0	1	0	0	0	0	0	0	1	0	0	0	0
45	0	166	76	27.5802	0	0	0	1	0	0	0	0	1	0	0	0	1	1	1	0	0
60	0	178	75	23.6713	0	0	0	0	0	1	0	0	0	0	0	0	1	0	0	0	0
78	1	152	55	23.8054	0	0	0	0	0	1	0	0	0	0	0	0	1	0	0	0	0
66	0	155	55	22.8928	0	1	0	0	0	0	1	0	0	0	0	0	1	0	0	0	0
69	0	155	61	25.3902	0	0	0	0	0	1	0	0	0	0	0	0	1	0	1	0	0
70	0	155	61	25.3902	0	0	0	1	0	1	0	0	0	0	1	0	0	0	0	0	0
70	0	166	65.5	23.7698	0	0	0	1	0	1	0	0	0	0	1	0	0	0	0	0	0
63	0	159	57	22.5466	0	0	0	0	0	1	0	0	0	0	1	0	0	0	0	0	0
75	0	162.5	69	26.1302	0	0	0	0	0	1	0	0	0	0	1	0	0	0	0	0	0
79	0	168	72	25.5102	0	1	0	0	0	0	0	0	1	0	0	0	1	1	0	1	0
59	0	168	73	25.8645	0	0	0	0	0	1	0	0	0	0	0	0	1	0	0	0	0
72	1	148	54	24.653	0	0	0	0	0	0	0	1	0	0	0	0	1	1	0	0	0
77	1	147	45	20.8247	0	0	0	0	0	0	0	0	1	0	0	0	1	1	0	0	0
69	0	158	58	23.2335	0	1	0	0	0	0	0	0	1	0	0	0	1	1	0	0	0
75	0	164	76	28.257	0	0	0	0	0	1	0	0	0	0	0	0	1	0	1	0	0
73	1	151	49	21.4903	0	0	0	0	0	0	0	0	1	0	0	0	1	1	0	0	0
77	1	152.2	54.1	23.3544	0	0	0	0	0	0	0	0	1	0	0	0	1	1	0	0	0
94	0	158	64	25.6369	0	0	0	0	0	0	1	0	0	0	0	0	1	0	0	1	0
60	0	169	55.6	19.4671	0	0	0	1	0	1	0	0	0	0	1	0	0	0	0	0	0
75	1	154	55	23.1911	0	0	0	0	0	0	0	0	1	0	0	0	1	1	1	0	0
63	1	154	58	24.4561	0	0	0	0	0	1	0	0	0	0	1	0	0	0	0	0	0
76	1	163.7	61.3	22.8751	0	0	0	1	0	1	0	0	0	0	0	0	1	0	0	0	0
82	0	163	65	24.4646	0	0	0	0	0	1	0	0	0	0	0	0	1	0	0	0	0
73	0	162.3	68.1	25.8529	0	0	0	0	0	0	0	0	1	0	0	0	1	1	0	0	0
42	0	175	82	26.7755	0	0	0	0	0	0	1	0	0	0	0	0	1	0	0	0	0
75	0	160	62	24.2188	0	0	0	0	0	1	0	0	0	0	1	0	0	0	0	0	0
68	1	155	40	16.6493	1	0	1	0	0	0	0	0	1	0	0	0	1	1	0	0	0
75	1	150	50.6	22.4889	0	0	0	0	0	0	0	0	1	0	0	0	1	1	1	0	0
79	1	148	36	16.4354	0	0	0	0	0	1	0	0	0	0	0	0	1	0	0	1	0
74	1	159	64	25.3155	0	0	0	0	0	0	0	0	1	0	0	0	1	1	0	0	0
80	0	170	68	23.5294	1	0	1	0	0	1	0	0	0	0	1	0	0	0	0	0	0
54	1	158	55	22.0317	0	0	0	0	0	0	0	0	1	0	0	0	1	1	0	0	0
55	1	157.8	54.3	21.8065	0	0	0	0	0	1	0	0	0	0	0	1	0	0	1	0	0
72	1	149	47	21.1702	0	0	0	0	0	0	0	0	1	0	0	0	1	1	0	0	0
65	0	158	57	22.8329	0	0	0	0	0	1	0	0	0	0	0	0	1	0	0	0	0
55	1	157	52	21.0962	0	0	0	0	0	0	0	0	1	0	0	0	1	1	0	0	0
55	0	170	80	27.6817	0	0	0	1	0	1	0	0	0	0	0	0	1	0	0	0	0
55	0	170	85	29.4118	0	0	0	1	0	1	0	0	0	0	1	0	0	0	0	0	0
74	0	167	76	27.2509	0	1	0	1	0	1	0	0	0	0	0	0	1	0	0	1	0
60	1	161	61	23.533	0	0	0	0	0	0	0	0	1	0	0	0	1	1	0	0	0
70	1	154	50.9	21.4623	0	0	0	0	0	1	0	0	0	0	0	0	1	0	0	0	0
81	0	164	66	24.539	0	0	0	0	0	1	0	0	0	0	0	0	1	0	0	0	0
78	0	167	78	27.968	0	0	0	0	0	1	0	0	0	0	0	0	1	0	0	0	0
77	1	146	42.1	19.7504	0	1	0	0	0	1	0	0	0	0	1	0	0	0	0	0	0
38	0	177	74	23.6203	0	0	0	0	0	0	1	0	0	0	0	0	1	0	0	0	0
84	0	160	58	22.6562	0	0	0	0	0	1	0	0	0	0	0	0	1	0	0	0	0
44	1	158	58	23.2335	0	0	0	0	0	0	1	0	0	0	0	0	1	0	0	0	1
63	0	171	73	24.9649	0	0	0	0	0	0	0	0	1	0	0	0	1	1	0	0	0
68	1	148	54	24.653	0	0	0	0	0	0	0	0	1	0	0	0	1	1	0	0	0
67	1	149.5	58.5	26.1742	1	1	0	0	0	1	0	0	0	0	1	0	0	0	0	0	0
30	0	174	86	28.4053	0	0	0	0	0	0	1	0	0	0	0	0	1	0	0	0	1
80	1	142	54.6	27.078	0	0	0	0	0	1	0	0	0	0	0	0	1	0	0	0	0
73	0	171	83	28.3848	0	0	0	0	0	1	0	0	0	0	1	0	0	0	0	0	0
54	0	168	73.5	26.0417	1	0	1	0	0	1	0	0	0	0	0	0	1	0	0	0	0
76	0	154	51	21.5045	1	0	1	0	0	1	0	0	0	0	1	0	0	0	0	0	1
71	0	171	65.3	22.3317	0	0	0	0	0	0	0	0	1	0	0	0	1	1	1	0	0
70	0	162.5	53	20.071	0	0	0	0	0	0	0	0	1	0	0	0	1	1	0	0	0
70	0	163	53.5	20.1362	0	0	0	0	0	1	0	0	0	0	1	0	0	0	0	0	0
71	0	163	58	21.83	0	0	0	0	0	1	0	0	0	0	0	0	1	0	0	0	0
47	0	170	70	24.2215	0	0	0	1	0	0	0	0	1	0	0	0	1	1	0	0	0
69	0	172	64	21.6333	0	0	0	0	0	0	0	1	1	0	0	0	1	1	0	0	0
68	0	164.2	49.4	18.3223	0	1	0	0	0	1	0	0	0	0	0	0	1	0	0	0	0
43	0	175	85.8	28.0163	0	0	0	0	0	0	1	0	0	0	0	0	1	0	0	0	1
65	0	139.5	52.2	26.8239	0	0	0	0	0	1	0	0	0	0	1	0	0	0	0	0	0
78	0	161	61	23.533	0	0	0	0	0	1	0	0	0	0	0	0	1	0	0	0	0
39	0	162	102	38.866	0	1	0	0	0	0	0	1	0	0	0	0	0	1	0	0	0
74	0	164	66	24.539	0	0	0	0	0	0	0	1	0	0	1	0	0	1	0	0	0
69	0	159	54	21.3599	0	0	0	0	0	0	1	0	0	0	0	0	1	0	0	0	0
32	1	131	49	28.5531	0	0	0	0	0	1	0	0	0	0	0	0	1	0	0	0	0
84	1	144	40	19.2901	0	0	0	0	0	0	0	0	1	0	0	0	1	1	0	0	0
69	0	155	60	24.974	0	0	0	0	0	1	0	0	0	0	1	0	0	0	1	0	0
86	0	161	72	27.7767	0	0	0	0	0	1	0	0	0	0	0	1	0	0	0	0	0
69	1	142	55	27.2763	0	0	0	1	0	0	0	0	1	0	0	0	1	1	0	0	0
65	0	162	50	19.052	0	0	0	0	1	1	0	0	0	0	0	0	1	0	0	0	0
76	0	163	68	25.5937	0	0	0	0	0	1	0	0	0	0	0	0	1	0	0	0	0
66	0	161	67	25.8478	0	0	0	0	0	1	0	0	0	0	0	0	1	0	0	1	0
80	0	166	61.6	22.3545	0	1	0	0	0	1	0	0	0	0	1	0	0	0	0	0	0
74	1	148	44	20.0877	0	0	0	0	0	1	0	0	0	0	1	0	0	0	0	0	0
80	1	156.5	60	24.4975	0	0	0	0	0	1	0	0	0	0	0	0	1	0	0	0	0
72	1	155	47	19.563	0	0	0	0	0	1	0	0	0	0	1	0	0	0	0	0	0
68	0	168.5	77.5	27.2962	0	0	0	0	0	1	0	0	0	0	0	0	1	0	0	0	0
68	0	166	66	23.9512	0	0	0	0	0	1	0	0	0	0	0	0	1	0	0	0	0
63	1	158	67	26.8386	0	1	0	0	0	0	0	1	0	0	1	0	0	1	0	1	0
64	1	157	60.5	24.5446	0	1	0	0	0	1	0	0	0	0	0	0	1	0	0	0	0
62	0	168	72	25.5102	0	0	0	0	0	1	0	0	0	0	0	0	1	0	0	0	0
27	1	164	84	31.2314	0	0	0	0	0	0	1	0	0	0	0	0	1	0	0	0	0
59	1	139	44	22.7731	0	1	0	0	0	0	0	1	0	0	0	1	0	1	1	0	0
78	1	157	57	23.1247	0	0	0	0	0	1	0	0	0	0	0	0	1	0	0	0	0
31	0	145	54	25.6837	0	0	0	0	0	0	0	1	0	0	0	0	1	1	1	1	0
79	1	140	40	20.4082	0	0	0	0	0	1	0	0	0	0	0	0	1	0	0	0	0
75	0	158	76	30.4438	0	0	0	0	0	1	0	0	0	0	1	0	0	0	0	0	0
57	0	175	105	34.2857	0	1	0	0	0	1	0	0	0	0	1	0	0	0	0	0	0
70	1	154.5	46.9	19.6479	1	0	1	0	0	0	0	0	1	0	0	0	1	1	1	1	0
65	0	180.3	74.5	22.9174	0	0	0	0	0	0	1	0	0	0	0	0	1	0	0	0	0
67	0	165	65.5	24.0588	0	0	0	0	0	1	0	0	0	0	0	0	1	0	0	0	0
36	0	183	96	28.6661	0	0	0	1	0	0	1	0	0	0	0	0	1	0	0	0	0
69	1	152	68	29.4321	0	0	0	0	0	0	0	0	1	0	0	0	1	1	0	0	0
25	0	154	53	22.3478	0	0	0	1	0	0	1	0	0	0	0	0	1	0	0	0	0
64	0	167	74.5	26.713	0	0	0	1	0	1	0	0	0	0	1	0	0	0	0	0	0
61	1	150	76.1	33.8222	0	0	0	0	0	1	0	0	0	0	0	0	1	0	0	0	0
74	0	170	60	20.7612	0	0	0	0	0	0	1	0	0	0	0	0	1	0	0	0	0
69	0	171	72	24.623	0	0	0	0	0	0	1	0	0	0	0	0	1	0	0	0	0
59	0	171	81.5	27.8718	0	1	0	0	0	1	0	0	0	0	0	0	1	0	0	0	0
64	1	153	45.1	19.2661	0	0	0	0	0	1	0	0	0	0	1	0	0	0	0	0	0
55	1	164	63	23.4236	0	0	0	0	0	0	0	1	0	0	0	0	1	1	1	0	0
62	0	157	57.1	23.1652	0	0	0	0	0	0	1	0	0	0	0	0	1	0	0	0	0
32	0	176	61	19.6927	0	0	0	0	0	0	1	0	0	0	0	0	1	0	0	0	0
79	1	51	60	230.681	0	0	0	0	0	0	0	0	1	0	0	0	1	1	0	0	0
80	1	150	57	25.3333	0	0	0	0	0	1	0	0	0	0	1	0	0	0	0	0	0
68	0	164	68	25.2826	0	0	0	0	0	0	0	0	1	0	0	0	1	1	0	0	0
61	1	160	90	35.1562	0	0	0	0	0	0	0	1	0	0	0	0	0	1	0	0	0
79	1	154	60	25.2994	0	0	0	0	0	1	0	0	0	0	1	0	0	0	0	0	0
60	1	150	50	22.2222	0	0	0	0	0	0	1	0	0	0	0	0	1	0	0	0	0
71	0	176	64.75	20.9033	1	1	0	0	0	1	0	0	0	0	0	0	1	0	0	0	0
80	0	165	56.2	20.6428	0	0	0	0	0	1	0	0	0	0	0	0	1	0	0	0	0
51	1	163.6	54.3	20.2877	0	0	0	1	0	0	1	0	0	0	0	0	1	0	0	0	0
53	1	151	48	21.0517	0	0	0	0	0	0	1	0	0	0	0	0	1	0	0	0	0
32	0	171.5	61.5	20.9097	0	0	0	1	0	0	1	0	0	0	0	0	1	0	0	0	0
78	0	166	67	24.3141	0	0	0	0	0	1	0	0	0	0	0	0	1	0	0	0	0
33	0	167	71	25.4581	0	0	0	0	0	0	1	0	0	0	0	0	1	0	0	0	0
65	0	167	79	28.3266	0	0	0	0	0	1	0	0	0	0	1	0	0	0	0	0	0
62	0	165.4	74.5	27.2324	0	0	0	1	0	1	0	0	0	0	1	0	0	0	0	0	0
72	1	145	45	21.4031	0	0	0	0	0	0	0	0	1	0	0	0	1	1	0	1	0
78	0	164	68	25.2826	0	1	0	0	0	1	0	0	0	0	0	0	1	0	0	0	0
75	1	152.8	56.8	24.3277	0	0	0	0	0	1	0	0	0	0	0	0	1	0	0	0	0
62	0	156	57	23.4221	0	0	0	0	0	0	0	0	1	0	0	0	1	1	0	1	0
56	1	150.5	49.5	21.8541	0	0	0	0	0	1	0	0	0	0	0	0	1	0	0	0	0
57	0	185	57	16.6545	0	0	0	0	0	0	1	0	0	0	0	1	0	1	1	0	0
57	0	185	83.1	24.2805	0	0	0	0	0	1	0	0	0	0	1	0	0	0	0	0	0
68	1	159	50	19.7777	0	0	0	0	0	1	0	0	0	0	0	0	1	0	0	0	0
79	0	152	61	26.4024	0	0	0	0	0	0	0	0	1	0	0	0	1	1	1	1	0
68	0	165.5	67	24.4613	0	0	0	0	0	1	0	0	0	0	1	0	0	0	0	0	0
74	1	150	49	21.7778	0	0	0	0	0	0	0	0	1	0	0	0	1	1	0	0	0
70	1	150	43.5	19.3333	0	0	0	0	0	0	0	0	1	0	0	0	1	1	0	0	0
76	0	158	59	23.634	0	1	0	0	0	1	0	0	0	0	1	0	0	0	0	0	0
74	0	175	71	23.1837	0	0	0	0	0	1	0	0	0	0	0	0	1	0	0	0	0
69	1	153	54	23.0681	0	1	0	0	0	1	0	0	0	0	1	0	0	0	0	0	0
65	1	158	47	18.8271	0	0	0	0	0	0	1	0	0	0	0	0	1	0	0	0	0
46	0	180.5	81.05	24.877	0	0	0	1	0	1	0	0	0	0	0	0	1	0	0	0	0
79	0	170	65.5	22.6644	0	0	0	0	0	1	0	0	0	0	1	0	0	0	0	0	0
38	0	175	75	24.4898	0	0	0	1	0	1	0	0	0	0	1	0	0	0	0	0	0
64	0	173	93	31.0735	0	0	0	0	0	1	0	0	0	0	1	0	0	0	0	0	0
68	1	146.5	43.3	20.175	0	0	0	0	0	0	0	0	1	0	0	0	1	1	0	0	0
30	1	165.5	65	23.7311	0	0	0	0	0	0	1	0	0	0	0	0	1	0	0	0	0
73	0	160	78	30.4688	0	0	0	0	0	1	0	0	0	0	0	0	1	0	0	0	0
38	0	174	70	23.1206	0	0	0	0	0	0	1	0	0	0	0	0	1	0	0	0	0
66	0	169	65.3	22.8633	0	0	0	0	0	0	0	0	1	0	0	0	1	1	1	0	0
72	1	140	54	27.551	0	0	0	0	0	0	0	1	0	0	0	1	0	1	0	0	0
42	1	166	51.4	18.6529	0	0	0	1	0	0	1	0	0	0	0	0	1	0	1	0	1
64	0	163	66	24.841	0	0	0	0	0	0	0	0	1	0	0	0	1	1	1	0	0
63	0	170	63	21.7993	0	0	0	0	0	0	0	0	1	0	0	0	1	1	0	0	0
37	0	170	70	24.2215	0	0	0	0	0	0	1	0	0	0	0	0	1	0	0	0	0
70	1	150	43	19.1111	0	0	0	0	0	0	1	0	0	0	0	0	1	0	0	0	0
57	1	145	61	29.0131	0	1	0	0	0	1	0	0	0	0	0	1	0	0	0	0	0
75	0	164.5	74	27.3464	0	0	0	0	0	1	0	0	0	0	1	0	0	0	0	0	0
68	0	157	68	27.5873	0	1	0	1	0	1	0	0	0	0	1	0	0	0	0	0	0
74	1	146	45	21.1109	0	0	0	0	0	0	0	1	0	0	0	0	1	1	0	0	0
54	0	163	79	29.7339	0	1	0	0	0	1	0	0	0	0	0	0	1	0	0	0	0
66	1	156	63	25.8876	0	0	0	0	0	0	0	0	1	0	0	0	1	1	0	1	0
68	0	156	63.5	26.093	0	1	0	0	0	0	1	0	0	0	0	0	1	0	0	0	0
59	1	154	55	23.1911	0	0	0	0	0	0	0	0	1	0	0	0	1	1	1	1	0
62	1	156	43	17.6693	0	0	0	0	0	0	0	0	1	0	0	0	1	1	0	0	0
69	0	168	80	28.3447	0	0	0	0	0	1	0	0	0	0	1	0	0	0	0	0	0
84	1	137	39	20.7789	0	0	0	0	0	0	0	0	1	0	0	0	1	1	0	0	0
74	0	155	64	26.6389	0	0	0	0	0	1	0	0	0	0	0	0	1	0	0	0	0
61	0	165	61.2	22.4793	0	0	0	1	0	0	1	0	0	0	0	0	1	0	0	0	0
79	1	147	62	28.6917	0	0	0	0	0	0	0	0	1	0	0	0	1	0	1	1	0
82	0	160	60	23.4375	1	0	0	0	0	1	0	0	0	0	1	0	0	0	0	0	0
73	0	163	64.5	24.2764	1	0	1	0	0	1	0	0	0	0	1	0	0	0	0	0	0
83	0	165.2	54.5	19.9699	0	0	0	0	0	1	0	0	0	0	0	0	1	0	0	1	0
84	1	135	41	22.4966	0	0	0	0	0	0	0	0	1	0	0	0	1	1	0	0	0
62	0	168	70.2	24.8724	0	0	0	1	0	1	0	0	0	0	0	0	1	0	0	0	0
64	0	168	67	23.7387	0	0	0	0	0	1	0	0	0	0	0	0	1	0	0	0	0
43	1	151	43	18.8588	0	1	0	0	0	0	0	0	1	0	0	0	1	1	0	0	0
73	0	163	72.6	27.3251	0	0	0	0	0	0	0	0	1	0	0	0	1	1	0	0	0
72	0	172	71	23.9995	0	0	0	0	0	1	0	0	0	0	0	0	1	0	0	0	0
69	0	162	60	22.8624	0	0	0	0	0	0	0	0	1	0	0	0	1	1	0	0	0
58	0	175	62.7	20.4735	1	1	1	1	0	0	0	1	0	0	1	0	0	1	0	0	0
78	1	138	48	25.2048	0	0	0	0	0	1	0	0	0	0	1	0	0	0	0	0	0
65	1	155	52	21.6441	0	0	0	0	0	0	0	0	1	0	0	0	1	1	0	0	0
77	0	160	60	23.4375	0	0	0	0	0	1	0	0	0	0	1	0	0	0	0	0	0
68	1	148	52	23.74	0	0	0	0	0	1	0	0	0	0	1	0	0	0	0	0	0
68	0	161	62.3	24.0346	0	0	0	0	0	0	0	1	0	0	0	0	0	1	1	0	0
87	0	161	78	30.0914	0	0	0	0	0	1	0	0	0	0	1	0	0	0	0	0	0
67	0	175	69	22.5306	0	0	0	0	0	1	0	0	0	0	1	0	0	0	0	0	0
73	0	162.7	57.5	21.7216	1	1	0	0	0	1	0	0	0	0	1	0	0	0	0	0	0
58	1	142	50	24.7967	0	0	0	0	1	0	0	1	0	0	0	0	0	1	0	0	0
42	1	153	70	29.903	1	0	0	0	0	0	0	0	1	0	0	0	1	1	0	0	0
65	1	162	63	24.0055	0	1	0	0	0	1	0	0	0	0	1	0	0	0	0	0	0
73	1	142	59	29.2601	0	1	0	0	0	0	0	0	1	0	0	0	1	1	0	0	0
53	0	173	73	24.3911	0	0	0	0	0	1	0	0	0	0	0	0	1	0	0	0	0
68	1	153	47	20.0777	0	0	0	0	0	0	0	0	1	0	0	0	1	1	0	1	0
76	0	164	68	25.2826	0	0	0	0	0	1	0	0	0	0	0	0	1	0	0	0	0
72	1	141	44.7	22.4838	0	0	0	0	0	0	0	0	1	0	0	0	1	1	0	0	0
72	0	163	75	28.2284	0	0	0	0	0	1	0	0	0	0	0	0	1	0	0	0	0
67	0	161	65	25.0762	0	0	0	0	0	0	0	0	1	0	0	0	1	0	1	0	0
73	0	176	67.5	21.7911	0	0	0	0	0	1	0	0	0	0	0	0	1	0	0	0	0
73	0	176	69	22.2753	0	0	0	0	0	0	1	0	0	0	0	0	1	0	1	0	0
73	0	176	66	21.3068	0	1	0	0	0	0	0	0	1	0	0	0	1	1	1	1	0
79	0	167	71.8	25.7449	1	0	0	0	0	1	0	0	0	0	1	0	0	0	0	0	0
66	1	153	45	19.2234	0	1	0	0	0	1	0	0	0	0	1	0	0	0	0	0	0
75	0	167	72	25.8166	0	0	0	0	0	1	0	0	0	0	1	0	0	0	0	0	0
72	0	164	64	23.7954	1	0	0	0	0	1	0	0	0	0	0	0	1	0	0	0	0
63	0	170	73	25.2595	0	0	0	0	0	1	0	0	0	0	1	0	0	0	0	0	0
63	0	169	72	25.2092	0	0	0	0	0	1	0	0	0	0	0	0	1	0	0	0	0
48	0	170	69	23.8754	0	0	0	1	0	1	0	0	0	0	1	0	0	0	0	0	0
62	0	166	71	25.7657	0	0	0	0	0	1	0	0	0	0	0	0	1	0	0	0	0
66	0	169	71	24.8591	0	0	0	0	0	0	0	0	1	0	0	0	1	1	0	0	0
67	0	177	62	19.79	0	0	0	0	0	1	0	0	0	0	0	0	1	0	1	1	0
38	0	160	70	27.3438	0	1	0	0	0	0	1	0	0	0	0	0	1	0	0	0	0
63	1	151.6	50.9	22.1472	0	1	0	0	0	0	0	0	1	0	0	0	1	1	0	0	0
48	1	157	71	28.8044	0	0	0	0	0	1	0	0	0	0	0	0	1	0	0	0	0
71	1	160.5	66.2	25.6985	1	1	0	0	0	1	0	0	0	0	0	0	1	0	0	0	0
84	1	164	58	21.5645	0	0	0	0	0	1	0	0	0	0	0	0	1	0	0	0	0
71	1	140	46	23.4694	0	0	0	0	0	1	0	0	0	0	1	0	0	0	0	0	0
72	1	138	44	23.1044	0	0	0	0	0	0	0	0	1	0	0	0	1	1	0	0	0
66	1	149	60	27.0258	1	0	0	0	0	0	1	0	0	0	0	0	1	0	0	0	1
73	1	136	40	21.6263	0	0	0	0	0	0	0	0	1	0	0	0	1	1	1	0	0
41	1	148	50	22.8269	0	0	0	0	0	0	0	0	1	0	0	0	1	1	0	0	0
78	1	170	78	26.9896	0	0	0	0	0	1	0	0	0	0	0	0	1	0	0	0	0
64	1	153	58	24.7768	0	0	0	0	0	0	0	0	1	0	0	0	1	1	0	0	0
74	0	168	71	25.1559	0	0	0	0	0	1	0	0	0	0	1	0	0	0	0	0	0
47	0	172	103.7	35.0527	0	0	0	0	0	0	1	0	0	0	0	0	1	0	0	1	0
79	1	151	57	24.9989	0	0	0	0	0	0	0	0	1	0	0	0	1	1	0	0	0
83	1	145	50	23.7812	0	0	0	0	0	1	0	0	0	0	0	0	1	0	0	0	0
58	0	166	75	27.2173	0	0	0	0	0	1	0	0	0	0	0	0	1	0	0	0	0
81	1	158	75	30.0433	0	0	0	0	0	1	0	0	0	0	0	0	1	0	0	0	0
56	0	164	49.5	18.4042	1	0	1	1	0	0	0	1	0	0	0	1	0	1	1	0	0
81	0	158	57	22.8329	0	1	0	0	0	1	0	0	0	0	0	1	0	0	0	0	0
75	0	174	74	24.4418	0	0	0	0	0	1	0	0	0	0	1	0	0	0	0	0	0
37	0	170	66	22.8374	0	0	0	0	0	0	0	0	1	0	0	0	1	1	0	0	0
63	0	170	70	24.2215	0	0	0	0	0	0	1	0	0	0	0	0	1	0	0	0	0
65	1	146	65	30.4935	0	0	0	0	0	1	0	0	0	0	0	0	1	0	0	0	0
44	0	165	74	27.1809	0	0	0	0	0	0	1	0	0	0	0	0	1	0	0	0	0
78	0	168	72	25.5102	0	1	0	0	0	0	0	0	1	0	0	0	1	1	0	0	0
51	0	170	68.3	23.6332	0	0	0	0	0	0	1	0	0	0	0	0	1	0	0	0	0
66	0	161	62	23.9188	0	0	0	0	0	1	0	0	0	0	1	0	0	0	0	0	0
67	1	150	45.3	20.1333	1	0	0	0	0	0	0	0	1	0	0	0	1	1	1	0	0
63	0	178	73.6	23.2294	0	0	0	0	0	0	0	0	1	0	0	0	1	0	0	0	0
69	1	145.5	57.1	26.9718	0	0	0	0	0	1	0	0	0	0	1	0	0	0	0	0	0
76	1	147	59	27.3034	0	0	0	0	0	1	0	0	0	0	1	0	0	0	0	0	0
61	0	170	69	23.8754	0	1	0	0	0	1	0	0	0	0	1	0	0	0	0	0	0
67	1	141	52.2	26.2562	0	0	0	1	0	1	0	0	0	0	1	0	0	0	0	0	0
78	1	155	68	28.3039	0	0	0	0	0	1	0	0	0	0	0	0	1	0	0	0	0
73	1	143	66	32.2754	0	0	0	0	0	0	0	1	0	0	0	0	1	1	1	0	0
71	0	148	50.1	22.8725	0	1	0	0	0	0	0	0	1	0	0	0	1	1	1	0	0
58	0	170	73	25.2595	0	0	0	0	0	1	0	0	0	0	0	0	1	0	0	0	0
70	0	164	72	26.7698	0	1	0	0	0	1	0	0	0	0	0	0	1	0	0	1	0
79	1	142	42	20.8292	0	0	0	0	0	0	0	0	1	0	0	0	1	1	0	0	0
80	0	165	61	22.4059	0	0	0	0	0	1	0	0	0	0	0	0	1	0	0	0	0
62	1	151	51	22.3674	0	1	1	0	0	1	0	0	0	0	1	0	0	0	0	0	0
66	0	162	69	26.2917	0	0	0	0	0	0	0	1	0	0	0	0	1	1	1	1	0
87	1	149.6	40.8	18.2304	1	0	0	0	0	0	0	1	0	0	0	0	1	1	0	0	0
81	1	140	40	20.4082	0	1	0	0	0	0	0	1	0	0	0	0	1	1	0	0	0
71	0	163	57	21.4536	0	0	0	0	0	0	0	0	1	0	0	0	1	1	0	0	0
63	1	152	42	18.1787	0	0	0	0	0	0	0	0	1	0	0	0	1	1	0	0	0
74	1	148	49	22.3703	0	0	0	0	0	0	0	0	1	0	0	0	1	1	0	0	0
38	0	168	73	25.8645	0	0	0	0	0	0	0	0	1	0	0	0	1	1	0	0	0
49	0	165.5	90.8	33.1505	0	0	0	0	0	1	0	0	0	0	1	0	0	0	0	1	0
66	1	151	60	26.3146	0	0	0	0	0	0	0	0	1	0	0	0	1	1	0	0	0
60	0	152	63	27.268	0	0	0	0	0	1	0	0	0	0	1	0	0	0	0	0	0
67	0	158	54	21.6311	0	0	0	0	0	0	0	0	1	0	0	0	1	1	0	0	0
32	1	165	55.7	20.4591	0	0	0	0	1	0	1	0	0	0	0	0	1	0	0	0	1
71	0	157	52	21.0962	0	0	0	0	0	1	0	0	0	0	0	0	0	0	0	1	0
67	0	172	78	26.3656	0	0	0	0	0	1	0	0	0	0	0	0	1	0	1	0	0
85	0	168	52	18.424	1	0	0	0	0	1	0	0	0	0	1	0	0	0	0	0	0
75	1	149	71.4	32.1607	0	0	0	0	0	1	0	0	0	0	0	0	1	0	0	0	0
42	0	170	77.7	26.8858	0	0	0	0	0	1	0	0	0	0	0	1	0	0	0	0	0
83	0	175	76	24.8163	0	0	0	0	0	1	0	0	0	0	0	0	1	0	0	0	0
64	0	167	68	24.3824	0	0	0	1	0	1	0	0	0	0	0	0	1	0	0	0	0
77	1	164	55	20.4491	0	0	0	1	0	1	0	0	0	0	0	0	1	0	0	0	0
68	0	163	70	26.3465	1	0	0	0	0	1	0	0	0	0	1	0	0	0	0	0	0
81	1	147	53	24.5268	0	0	0	0	0	1	0	0	0	0	0	0	1	0	0	1	0
60	0	164	71	26.398	0	0	0	0	0	1	0	0	0	0	1	0	0	0	0	0	0
55	0	183	87	25.9787	0	0	0	0	0	0	0	1	0	0	0	0	0	1	0	0	0
57	0	177	80	25.5354	0	1	0	0	0	0	0	0	1	0	0	0	1	1	1	0	0
52	0	179	77	24.0317	0	0	0	0	0	1	0	0	0	0	0	0	1	0	0	0	0
71	0	161	71.6	27.6224	0	0	0	0	0	1	0	0	0	0	1	0	0	0	0	0	0
51	0	174	79	26.0933	0	0	0	0	0	0	0	0	1	0	0	0	1	1	0	0	0
67	0	171	56	19.1512	1	0	1	0	0	1	0	0	0	0	0	0	1	0	0	0	0
73	1	154	61	25.721	0	0	0	0	0	0	0	0	1	0	0	0	1	1	0	0	0
28	1	128	45	27.4658	0	0	0	0	0	1	0	0	0	0	0	0	0	0	0	0	0
63	0	169	72.8	25.4893	0	0	0	1	0	1	0	0	0	0	0	0	1	0	0	0	0
44	1	165.2	65.5	24.0006	0	0	0	0	0	1	0	0	0	0	0	1	0	0	0	0	0
27	0	170	100	34.6021	0	0	0	0	0	0	0	0	1	0	0	0	1	1	0	0	0
74	1	151	53	23.2446	0	0	0	0	0	0	0	0	1	0	0	0	1	1	0	0	0
64	0	170	85	29.4118	1	0	0	0	0	1	0	0	0	0	1	0	0	0	0	0	0
80	0	160	61	23.8281	0	0	0	0	0	0	0	0	1	0	0	0	1	1	0	1	0
82	0	150	43	19.1111	0	0	0	0	0	1	0	0	0	0	0	0	1	0	0	0	0
59	1	161	54	20.8325	0	0	0	0	0	1	0	0	0	0	0	0	1	0	0	0	0
69	0	159	56	22.151	0	0	0	0	0	1	0	0	0	0	0	0	1	0	0	0	0
72	1	142	44	21.8211	0	0	0	0	0	1	0	0	0	0	0	0	1	0	0	0	0
70	0	151	70	30.7004	1	0	0	0	0	1	0	0	0	0	0	0	1	0	0	1	0
74	0	152.1	53.1	22.9528	0	0	0	0	0	1	0	0	0	0	1	0	0	0	0	0	0
71	1	151	56	24.5603	0	0	0	0	0	0	0	0	1	0	0	0	1	1	0	0	0
62	1	160	48	18.75	0	0	0	0	0	1	0	0	0	0	1	0	0	0	0	0	0
74	0	162	52	19.8141	0	0	0	0	0	1	0	0	0	0	0	0	1	0	0	0	0
77	1	141	48	24.1437	0	0	0	0	0	1	0	0	0	0	1	0	0	0	0	0	0
77	1	142	49	24.3007	0	0	0	0	0	0	0	0	1	0	0	0	1	1	0	0	0
58	0	162	57	21.7193	0	0	0	0	0	1	0	0	0	0	1	0	0	0	0	0	0
72	1	148	68	31.0446	0	1	0	0	1	1	0	0	0	0	1	0	0	0	0	0	0
55	0	178	74	23.3556	0	0	0	0	0	1	0	0	0	0	0	0	1	0	0	0	0
76	0	165	63	23.1405	0	0	0	0	0	1	0	0	0	0	1	0	0	0	0	0	0
71	1	139	42	21.738	0	0	0	0	0	1	0	0	0	0	0	0	1	0	0	0	0
53	0	172	74	25.0135	0	0	0	0	0	1	0	0	0	0	0	0	1	0	0	0	0
81	0	158	70	28.0404	0	1	0	0	0	1	0	0	0	0	0	0	1	0	0	0	0
71	0	171	57	19.4932	0	0	0	0	0	1	0	0	0	0	1	0	0	0	0	0	0
81	0	152	64	27.7008	0	0	0	0	0	1	0	0	0	0	0	0	1	0	0	0	0
64	0	163	87	32.7449	0	0	0	0	0	1	0	0	0	0	1	0	0	0	0	0	0
43	0	179	70	21.847	0	0	0	0	0	1	0	0	0	0	1	0	0	0	0	0	0
60	0	167	64	22.9481	0	0	0	0	0	1	0	0	0	0	0	0	1	0	0	1	0
60	1	151	60	26.3146	0	0	0	0	0	0	0	0	1	0	0	0	1	1	0	0	0
73	0	163	50	18.8189	0	0	0	0	0	1	0	0	0	0	0	0	1	0	0	0	0
56	1	156	46	18.902	0	0	0	1	0	1	0	0	0	0	1	0	0	0	0	0	0
67	0	162	51	19.433	0	1	0	1	0	0	0	1	0	0	0	0	1	1	1	0	0
75	1	158	57	22.8329	0	0	0	0	0	0	0	0	1	0	0	0	1	1	0	0	0
64	1	155	48	19.9792	0	0	0	0	0	0	0	0	1	0	0	0	1	1	0	0	0
72	0	165	60	22.0386	0	0	0	0	0	0	0	0	0	0	0	0	1	0	0	0	0
79	0	158.5	56	22.291	1	0	0	0	0	1	0	0	0	0	0	0	1	0	0	0	0
32	0	176	88	28.4091	0	0	0	0	0	0	1	0	0	0	0	0	1	0	0	0	1
44	0	170	68	23.5294	0	0	0	0	0	0	1	0	0	0	0	0	1	0	0	0	1
68	0	161	47	18.132	0	0	0	0	0	0	0	0	1	0	0	0	1	1	1	0	0
74	0	165	69	25.3444	0	0	0	0	0	0	0	0	1	0	0	0	1	1	1	1	0
77	1	147	47	21.7502	0	0	0	0	0	1	0	0	0	0	1	0	0	0	1	0	0
67	0	171	72	24.623	0	0	0	0	0	0	1	0	0	0	0	0	1	0	0	0	0
67	0	161	73	28.1625	0	0	0	0	0	1	0	0	0	0	0	0	1	0	0	0	0
74	0	170	79	27.3356	0	0	0	0	0	1	0	0	0	0	0	0	1	0	0	0	0
33	0	190	139	38.5042	0	0	0	0	0	1	0	0	0	0	0	0	1	0	0	0	0
79	0	160	59	23.0469	0	0	0	0	0	1	0	0	0	0	1	0	0	0	0	0	0
71	0	162	56	21.3382	0	1	0	0	0	0	0	0	1	0	0	0	1	1	0	0	0
85	1	145	44	20.9275	0	0	0	0	0	0	0	0	1	0	0	0	1	1	0	0	0
87	0	170.5	58	19.9517	1	0	0	0	0	1	0	0	0	0	0	0	1	0	0	0	0
45	1	166	55	19.9594	0	0	0	0	0	0	1	0	0	0	0	0	1	0	0	0	1
38	0	178	58	18.3058	0	0	0	0	0	0	1	0	0	0	0	0	1	0	0	0	1
68	1	143	53	25.9181	0	0	0	0	0	0	0	0	1	0	0	0	1	1	0	0	0
58	0	169	77	26.9598	0	0	0	0	0	0	0	0	1	0	0	0	1	1	0	0	0
71	0	167	70	25.0995	0	0	0	0	0	1	0	0	0	0	0	0	1	0	0	0	0
47	0	187	76	21.7335	0	0	0	0	0	0	1	0	0	0	0	0	1	0	0	0	0
53	0	168	63	22.3214	0	0	0	0	0	0	0	0	1	0	0	0	1	1	0	0	0
64	1	161	51	19.6752	0	0	0	0	0	0	0	0	1	0	0	0	1	1	0	0	0
77	1	147	46	21.2874	0	0	0	0	0	0	0	1	0	0	0	0	1	1	1	0	0
81	1	142	43.5	21.5731	0	0	0	0	0	1	0	0	0	0	0	0	1	0	0	0	0
70	0	162	55.6	21.1858	0	0	0	0	0	0	0	0	1	0	0	0	1	1	0	0	0
70	1	149	55	24.7737	0	0	0	0	0	0	0	1	0	0	0	0	0	1	0	0	0
67	1	160	72	28.125	0	1	0	0	0	1	0	0	0	0	1	0	0	0	0	0	0
77	1	156	59	24.2439	0	0	0	0	0	0	0	0	1	0	0	0	1	1	0	0	0
76	0	160	73	28.5156	0	0	0	0	0	0	0	0	1	0	0	0	1	1	0	0	0
76	0	149	47	21.1702	0	0	0	1	0	0	0	1	0	0	0	0	1	1	0	0	0
77	1	151	48	21.0517	0	0	0	0	0	0	0	0	1	0	0	0	1	1	0	0	0
52	0	172	75	25.3515	0	0	0	1	0	0	1	0	0	0	0	0	1	0	0	0	0
72	0	165	58	21.3039	0	0	0	0	0	1	0	0	0	0	1	0	0	0	0	0	0
68	0	176	75	24.2123	0	0	0	0	0	1	0	0	0	0	0	0	1	0	1	0	0
54	0	163	44.3	16.6736	1	0	1	0	0	1	0	0	0	0	1	0	0	0	0	0	0
64	0	163	66	24.841	0	0	0	1	0	0	0	0	1	0	0	0	1	1	0	0	0
51	1	159	63	24.9199	0	0	0	0	0	0	1	0	0	0	0	0	1	0	0	0	1
31	0	177	63.9	20.3964	0	0	0	1	0	0	1	0	0	0	0	0	1	0	0	0	0
48	1	158	50	20.0288	0	0	0	0	0	0	1	0	0	0	0	0	1	0	0	0	0
77	1	145	49.7	23.6385	0	0	0	0	0	0	0	0	1	0	0	0	1	1	0	0	0
76	0	167	68	24.3824	0	1	0	0	0	1	0	0	0	0	1	0	0	0	0	0	0
65	0	169	72	25.2092	0	0	0	0	0	1	0	0	0	0	0	0	1	0	0	0	0
76	0	166	58	21.048	1	0	1	1	0	1	0	0	0	0	1	0	0	0	0	0	0
73	0	157.5	63.4	25.5581	0	0	0	0	0	1	0	0	0	0	1	0	0	0	0	1	0
78	1	149	46	20.7198	0	0	0	0	0	1	0	0	0	0	1	0	0	0	0	0	0
36	1	156	57	23.4221	0	0	0	0	0	1	0	0	0	0	0	0	1	0	0	0	0
55	1	145	95	45.1843	1	1	0	0	0	1	0	0	0	0	1	0	0	0	0	0	0
63	0	174	55	18.1662	0	0	0	0	0	1	0	0	0	0	1	0	0	0	0	0	0
68	1	153	63	26.9127	0	0	0	0	0	1	0	0	0	0	1	0	0	0	0	0	0
24	0	171	70	23.939	0	0	0	1	0	0	1	0	0	0	0	0	1	0	1	0	0
71	0	163	65	24.4646	0	0	0	0	0	0	1	0	0	0	0	0	1	0	0	0	0
73	1	153	56	23.9224	0	0	0	0	1	0	0	0	1	0	0	0	1	1	1	0	0
80	0	160	70	27.3438	0	0	0	0	0	1	0	0	0	0	0	0	1	0	0	0	0
81	0	160	71	27.7344	0	0	0	0	0	0	0	0	1	0	0	0	1	1	1	0	0
34	1	160	86	33.5938	0	0	0	0	0	0	0	0	1	0	0	0	1	1	0	0	0
67	0	159	58.8	23.2586	0	0	0	0	0	0	0	1	0	0	0	0	1	1	0	0	0
70	0	157	76.4	30.9952	0	0	0	0	0	0	0	1	0	0	0	0	1	1	0	0	0
59	0	158	64	25.6369	0	0	0	0	0	0	1	0	0	0	0	0	1	0	0	0	0
60	0	171	84	28.7268	0	1	0	0	0	1	0	0	0	0	0	0	1	0	0	0	0
76	0	154	62	26.1427	0	0	0	0	0	1	0	0	0	0	1	0	0	0	0	0	0
42	0	165	56	20.5693	0	0	0	0	0	0	1	0	0	0	0	1	0	0	0	0	0
81	1	144	39	18.8079	0	0	0	0	0	1	0	0	0	0	1	0	0	0	0	0	0
77	1	144	48	23.1481	0	0	0	0	0	1	0	0	0	0	1	0	0	0	0	0	0
75	1	160	56	21.875	0	0	0	0	0	0	0	0	1	0	0	0	1	1	0	0	0
59	0	173	72.5	24.224	0	0	0	0	0	1	0	0	0	0	0	0	1	0	0	0	0
53	0	165.2	74	27.1151	0	0	0	0	0	0	0	0	1	0	0	0	1	1	0	0	0
35	0	165	67	24.6097	0	0	0	0	0	0	0	1	0	0	0	0	1	1	1	0	0
77	0	161	66	25.462	0	0	0	0	0	0	0	0	1	0	0	0	1	1	0	0	0
61	0	168.2	70.7	24.9901	0	0	0	0	0	0	1	0	0	0	0	0	1	0	0	1	0
54	0	172	70	23.6614	0	0	0	0	0	0	0	0	1	0	0	0	1	1	1	0	0
57	0	164	72	26.7698	0	0	0	0	0	1	0	0	0	0	0	0	1	0	0	0	0
78	1	148.1	40.8	18.6016	0	0	0	0	0	1	0	0	0	0	1	0	0	0	0	0	0
82	0	160	61	23.8281	0	0	0	0	0	1	0	0	0	0	0	0	1	0	0	0	0
54	1	151	58	25.4375	0	0	0	0	0	0	0	0	1	0	0	0	1	1	1	0	0
64	1	159	54	21.3599	0	0	0	0	0	1	0	0	0	0	0	0	1	0	0	0	0
64	0	167	75	26.8923	0	0	0	0	0	1	0	0	0	0	1	0	0	0	0	0	0
71	0	158	50	20.0288	0	0	0	0	0	0	1	0	0	0	0	0	1	0	0	0	0
75	0	167	64	22.9481	0	0	0	0	0	1	0	0	0	0	1	0	0	0	0	0	0
38	0	174	107	35.3415	0	0	0	1	0	1	0	0	0	0	1	0	0	0	0	0	0
71	0	168	71	25.1559	0	0	0	0	0	1	0	0	0	0	1	0	0	0	0	0	0
77	1	162	61	23.2434	0	0	0	0	1	1	0	0	0	0	1	0	0	0	0	0	0
63	0	168	56	19.8413	0	0	0	0	0	1	0	0	0	0	1	0	0	0	0	0	0
66	0	164	64	23.7954	0	1	0	1	0	1	0	0	0	0	1	0	0	0	0	0	0
29	0	180	62	19.1358	0	0	0	1	0	0	1	0	0	0	0	0	1	0	0	0	0
47	0	158	70	28.0404	0	1	0	1	0	1	0	0	0	0	1	0	0	0	0	0	0
72	1	163.3	52.8	19.7998	0	0	0	0	0	0	0	0	1	0	0	0	1	1	0	0	0
59	0	174.2	93.9	30.9435	1	0	0	1	0	1	0	0	0	0	1	0	0	0	0	0	0
68	0	169.2	50.9	17.7794	0	0	0	0	0	1	0	0	0	0	0	0	1	0	0	0	0
42	0	175	65	21.2245	0	0	0	0	0	0	0	1	0	0	0	0	0	1	0	0	0
48	0	171	77	26.3329	0	0	0	0	0	1	0	0	0	0	0	0	1	0	0	0	0
80	0	170	70	24.2215	0	0	0	0	0	1	0	0	0	0	0	0	1	0	0	0	0
69	0	160	70.8	27.6562	1	0	0	0	0	0	0	0	1	0	0	0	1	1	1	0	0
63	0	166	64	23.2254	1	1	1	1	0	1	0	0	0	0	1	0	0	0	0	0	0
66	0	165.4	69	25.2219	0	0	0	0	0	1	0	0	0	0	0	0	1	0	0	0	0
70	1	138	45	23.6295	0	0	0	0	0	0	0	1	0	0	0	0	1	1	0	0	0
69	1	153	72	30.7574	1	1	0	0	0	0	0	1	0	0	0	0	0	1	1	0	0
56	1	154.5	58.4	24.4656	0	0	0	0	0	1	0	0	0	0	0	0	1	0	0	0	0
66	0	163	76	28.6048	0	0	0	0	0	1	0	0	0	0	0	0	1	0	0	0	0
77	1	159	48	18.9866	0	0	0	0	0	0	1	0	0	0	0	0	1	0	0	0	0
75	0	172	62	20.9573	0	1	0	1	0	1	0	0	0	0	0	1	0	0	1	0	0
74	0	168	75	26.5731	0	0	0	0	0	1	0	0	0	0	1	0	0	0	0	0	0
71	0	162.5	61.7	23.3657	0	0	0	1	0	0	0	0	1	0	0	0	1	1	0	0	0
76	0	161.3	60.9	23.4072	1	0	0	0	0	0	0	0	1	0	0	0	1	1	0	0	0
41	0	173	92	30.7394	0	0	0	0	0	0	0	0	1	0	0	0	1	1	0	0	0
41	0	173	92	30.7394	0	0	0	0	0	0	0	0	1	0	0	0	1	1	0	0	0
57	0	170	58	20.0692	0	0	0	1	0	1	0	0	0	0	0	0	1	0	0	0	0
66	0	168	65	23.03	0	1	0	0	0	0	0	0	1	0	0	0	1	1	0	1	0
74	0	165	75	27.5482	0	0	0	0	0	1	0	0	0	0	1	0	0	0	0	0	0
63	1	153	59	25.204	1	0	1	0	0	0	0	0	1	0	0	0	1	1	0	0	0
70	1	153	56	23.9224	0	0	0	0	0	1	0	0	0	0	1	0	0	0	0	0	0
60	0	174	57	18.8268	0	0	0	0	0	1	0	0	0	0	1	0	0	0	0	0	0
71	0	163	50	18.8189	0	1	0	0	0	1	0	0	0	0	0	0	1	0	0	0	0
70	1	153	59	25.204	1	0	1	0	0	0	0	0	1	0	0	0	1	1	0	0	0
55	0	164	67	24.9108	0	0	0	0	0	1	0	0	0	0	1	0	0	0	0	0	0
88	1	145	39	18.5493	0	0	0	0	0	1	0	0	0	0	0	0	1	0	0	0	0
33	0	170	85	29.4118	0	0	0	0	0	1	0	0	0	0	1	0	0	0	0	0	0
77	0	164	56	20.8209	1	1	0	0	0	0	0	0	1	0	0	0	1	1	0	0	0
65	0	162	56.5	21.5287	0	0	0	1	0	1	0	0	0	0	1	0	0	0	0	0	0
69	1	154	47.6	20.0708	0	0	0	0	0	1	0	0	0	0	0	0	1	0	0	0	0
50	0	160	75	29.2969	0	0	0	1	0	1	0	0	0	0	1	0	0	0	0	0	0
77	1	150	53	23.5556	0	0	0	0	0	1	0	0	0	0	1	0	0	0	0	0	0
76	0	160	63	24.6094	0	1	0	0	1	0	0	0	1	0	0	0	1	1	0	0	0
69	0	166	59	21.4109	0	1	0	0	0	0	0	0	1	0	0	0	1	1	0	0	0
63	0	163.5	66.6	24.9137	0	0	0	0	0	1	0	0	0	0	0	0	1	0	0	0	0
50	0	185.3	82.1	23.9107	0	0	0	1	0	1	0	0	0	0	0	0	1	0	0	0	0
69	1	145	59	28.0618	0	0	0	0	0	1	0	0	0	0	0	0	1	0	0	0	0
70	0	171	74	25.3069	0	0	0	0	0	0	0	0	1	0	0	0	1	1	0	0	0
68	0	164	69	25.6544	0	0	0	0	0	1	0	0	0	0	0	0	1	0	0	0	0
27	0	173	61.9	20.6823	0	0	0	1	0	0	0	0	1	0	0	0	1	1	0	0	0
38	1	127	45	27.9001	0	0	0	0	0	1	0	0	0	0	0	0	1	0	0	0	0
67	0	163	69	25.9701	0	1	0	0	0	1	0	0	0	0	0	0	1	0	0	0	0
73	1	150	50	22.2222	0	0	0	0	0	0	0	0	1	0	0	0	1	1	0	0	0
56	0	169.3	85.8	29.9346	0	0	0	0	0	1	0	0	0	0	1	0	0	0	0	0	0
86	0	165	59	21.6713	0	1	0	0	0	1	0	0	0	0	1	0	0	0	0	0	0
63	0	168	65	23.03	1	0	1	0	0	1	0	0	0	0	1	0	0	0	1	0	0
56	0	158.5	75.5	30.053	0	0	0	0	0	0	0	0	1	0	0	0	1	1	0	0	0
62	1	146	47	22.0492	1	1	1	0	0	1	0	0	0	0	1	0	0	0	0	0	0
73	0	167	70	25.0995	0	0	0	0	0	1	0	0	0	0	0	0	1	0	0	0	0
68	0	169	63	22.0581	0	0	0	0	0	1	0	0	0	0	1	0	0	0	0	0	0
65	0	171	83.5	28.5558	1	0	1	0	0	0	0	0	1	0	0	0	1	1	0	0	0
72	0	162.5	65.3	24.729	0	0	0	0	0	0	0	0	1	0	0	0	1	1	0	0	0
70	0	167	67	24.0238	0	0	0	0	0	1	0	0	0	0	1	0	0	0	0	0	0
52	1	146	55	25.8022	0	0	0	0	0	0	0	0	1	0	0	0	1	1	0	0	0
66	0	160	67	26.1719	0	0	0	0	0	0	0	0	1	0	0	0	1	1	0	1	0
62	0	165	66	24.2424	0	0	0	0	0	0	0	0	1	0	0	0	1	1	0	0	0
51	0	160	65	25.3906	1	0	0	0	0	0	0	1	0	0	0	0	0	1	0	0	0
58	0	170	55	19.0311	1	0	1	1	0	0	0	0	1	0	0	0	1	1	1	0	0
62	0	173	53	17.7086	1	0	1	0	0	1	0	0	0	0	1	0	0	0	0	0	0
71	1	151	50.2	22.0166	0	0	0	0	0	1	0	0	0	0	1	0	0	0	0	1	0
41	0	170	77	26.6436	0	0	0	1	0	1	0	0	0	0	1	0	0	0	0	0	0
78	0	168	77	27.2817	0	0	0	0	0	1	0	0	0	0	0	0	1	0	1	0	0
75	1	154	50	21.0828	0	0	0	0	0	0	1	0	0	0	0	0	1	0	0	0	0
64	1	154	64	26.986	0	1	0	0	0	1	0	0	0	0	0	0	1	0	0	0	0
73	1	149	56	25.2241	0	0	0	0	0	1	0	0	0	0	0	0	1	0	0	0	0
59	0	164	61	22.68	0	0	0	1	0	1	0	0	0	0	1	0	0	0	0	0	0
60	0	167	69.3	24.8485	0	0	0	1	0	1	0	0	0	0	0	0	1	0	0	0	0
76	0	168	76.5	27.1046	0	0	0	0	0	0	0	0	1	0	0	0	1	1	1	0	0
59	1	156.4	48.4	19.7866	0	0	0	0	0	1	0	0	0	0	0	0	1	0	1	1	0
77	0	154	60	25.2994	0	0	0	0	0	0	0	0	1	0	0	0	1	1	0	0	0
84	1	160	64.5	25.1953	0	0	0	0	0	1	0	0	0	0	0	0	1	0	0	0	0
68	0	175	70	22.8571	0	0	0	1	0	1	0	0	0	0	0	0	1	0	0	0	0
64	0	174.5	74.6	24.499	0	0	0	1	0	1	0	0	0	0	0	0	1	0	0	0	0
63	0	158	57.1	22.8729	0	0	0	0	0	1	0	0	0	0	0	0	1	0	0	0	0
69	0	157.3	52.1	21.0562	0	0	0	1	0	1	0	0	0	0	1	0	0	0	0	0	0
50	0	172	77.3	26.129	0	0	0	0	0	1	0	0	0	0	0	0	1	0	0	0	0
61	1	155	54	22.4766	0	0	0	0	0	0	0	0	0	1	0	0	1	1	1	0	0
39	1	155	55	22.8928	0	0	0	0	0	0	1	0	0	0	0	0	1	0	0	0	0
50	1	156.3	87.9	35.9808	0	1	0	1	0	0	0	0	1	0	0	0	1	1	0	0	0
80	0	177	85	27.1314	0	0	0	0	0	1	0	0	0	0	0	1	0	0	0	0	0
67	1	154	52	21.9261	0	0	0	0	0	1	0	0	0	0	1	0	0	0	0	0	0
59	1	146.5	48	22.3648	0	0	0	0	0	1	0	0	0	0	0	0	1	0	0	0	0
80	0	166	57	20.6852	0	0	0	0	0	0	0	0	1	0	0	0	1	1	0	0	0
78	1	160	65	25.3906	0	0	0	0	0	1	0	0	0	0	1	0	0	0	0	0	0
63	1	156	63	25.8876	0	0	0	0	0	1	0	0	0	0	0	0	1	0	0	0	0
80	0	161	66	25.462	0	0	0	0	0	1	0	0	0	0	1	0	0	0	0	0	0
71	0	169.5	64.2	22.3458	0	1	0	0	0	1	0	0	0	0	0	0	1	0	0	0	0
65	0	167	56.3	20.1872	0	1	0	0	0	1	0	0	0	0	1	0	0	0	0	0	0
65	0	167	56.3	20.1872	0	1	0	0	0	1	0	0	0	0	0	1	0	0	0	0	0
53	0	177	90	28.7274	0	1	0	1	0	1	0	0	0	0	1	0	0	0	0	0	0
76	0	151	60	26.3146	0	0	0	0	0	0	0	0	1	0	0	0	1	0	0	0	0
70	0	162	76	28.959	0	0	0	0	0	1	0	0	0	0	1	0	0	0	0	0	0
73	1	155	47	19.563	0	0	0	0	0	0	0	0	1	0	0	0	1	1	0	1	0
66	0	170.5	65.5	22.5316	0	0	0	0	0	0	0	0	1	0	0	0	1	1	0	1	0
59	1	159	47.4	18.7493	0	0	0	0	0	0	0	0	1	0	0	0	1	1	0	0	0
65	0	162	65.7	25.0343	0	0	0	0	0	0	0	0	1	0	0	0	1	1	0	0	0
73	1	145.5	59.4	28.0582	0	1	0	0	0	1	0	0	0	0	0	0	1	0	0	0	0
69	0	154	57	24.0344	0	1	0	1	0	1	0	0	0	0	0	0	1	0	0	0	0
26	0	178.2	78.5	24.7203	0	0	0	0	0	0	1	0	0	0	0	0	1	0	0	0	0
50	0	173.5	75	24.9151	0	0	0	0	0	0	1	0	0	0	0	0	1	0	0	0	0
61	1	148	49	22.3703	0	0	0	0	0	0	0	0	1	0	0	0	1	1	0	0	0
82	1	142	54	26.7804	0	0	0	0	0	0	0	0	1	0	0	0	1	1	0	0	0
63	1	158	53	21.2306	0	0	0	0	0	1	0	0	0	0	0	0	1	0	0	0	0
67	0	170	78	26.9896	0	1	0	0	0	1	0	0	0	0	0	0	1	0	0	0	0
29	0	166	65.9	23.9149	0	0	0	0	0	0	1	0	0	0	0	0	1	0	0	0	0
78	0	155.4	70.3	29.1107	0	1	0	0	0	1	0	0	0	0	0	0	1	0	0	0	0
20	1	160	57	22.2656	0	0	0	1	0	0	1	0	0	0	0	0	1	0	0	1	0
56	1	155	51.6	21.4776	0	0	0	0	0	1	0	0	0	0	1	0	0	0	0	0	0
81	0	168	63	22.3214	0	1	0	0	0	0	0	0	1	0	0	0	1	1	0	1	0
41	1	154.5	47.5	19.8992	0	0	0	0	0	0	1	0	0	0	0	0	1	0	0	0	0
63	1	162	79	30.1021	0	0	0	0	0	0	0	0	1	0	0	0	1	1	0	0	0
59	0	165	44	16.1616	0	0	1	0	0	1	0	0	0	0	1	0	0	0	0	0	0
60	1	149	58	26.1249	0	1	0	0	0	1	0	0	0	0	1	0	0	0	0	0	0
61	1	149	59.4	26.7556	0	1	0	0	0	0	0	1	0	0	0	1	0	1	0	0	0
68	0	170	58.9	20.3806	0	0	0	0	0	1	0	0	0	0	0	0	1	0	0	0	0
61	0	174	85.8	28.3393	0	0	0	1	0	1	0	0	0	0	0	0	1	0	0	1	0
67	1	149.5	48.9	21.8789	0	0	0	0	0	0	0	0	1	0	0	0	1	1	0	0	0
33	0	162	58	22.1003	0	0	0	1	0	0	1	0	0	0	0	0	1	0	0	0	0
48	1	157	50	20.2848	0	0	0	1	0	0	0	0	1	0	0	0	1	1	0	0	0
71	1	148	44	20.0877	0	0	0	0	0	0	0	0	1	0	0	0	1	1	0	0	0
72	1	149	47	21.1702	0	0	0	0	0	0	1	0	0	0	0	0	1	0	1	0	0
63	0	170	80	27.6817	0	0	0	0	0	1	0	0	0	0	0	0	1	0	0	0	0
65	0	167	64	22.9481	0	0	0	0	0	1	0	0	0	0	0	0	1	0	0	0	0
57	0	168	60.9	21.5774	0	1	0	0	0	0	1	0	0	0	0	0	1	0	0	0	0
79	1	149	47	21.1702	0	0	0	0	0	1	0	0	0	0	0	0	1	0	0	0	0
76	1	145	41	19.5006	0	0	0	0	0	0	1	0	0	0	0	0	1	0	0	0	0
71	1	147	50	23.1385	0	0	0	0	0	1	0	0	0	0	1	0	0	0	0	0	0
52	0	174	70	23.1206	0	0	0	0	0	1	0	0	0	0	1	0	0	0	0	0	0
68	0	156	49.2	20.217	1	0	1	0	0	0	0	0	1	0	0	0	1	1	0	0	0
76	1	157	78	31.6443	0	0	0	0	0	1	0	0	0	0	0	0	1	0	0	0	0
51	1	162.5	63.3	23.9716	0	0	0	0	0	1	0	0	0	0	1	0	0	0	0	0	0
49	0	167	87.35	31.3206	0	1	0	1	0	1	0	0	0	0	0	0	1	0	0	0	0
83	0	157	66	26.7759	0	1	0	0	0	1	0	0	0	0	0	0	1	0	0	0	0
27	1	159	48	18.9866	0	0	0	0	0	0	1	0	0	0	0	0	1	0	0	0	0
25	0	180	75	23.1481	0	0	0	0	0	0	1	0	0	0	0	0	1	0	0	0	1
53	0	173.5	91	30.2303	0	0	0	0	0	1	0	0	0	0	0	0	1	0	0	0	0
46	1	160	49	19.1406	0	0	0	0	0	1	0	0	0	0	1	0	0	0	0	0	0
85	1	149	40	18.0172	0	0	0	0	0	1	0	0	0	0	0	0	1	0	0	0	0
67	0	161.5	64.2	24.6144	0	1	0	1	0	1	0	0	0	0	1	0	0	0	0	0	0
70	0	170	64	22.1453	0	0	0	0	0	1	0	0	0	0	1	0	0	0	0	0	0
32	1	163	81.7	30.7501	0	0	0	0	0	1	0	0	0	0	0	0	1	0	0	0	0
74	0	164	70	26.0262	0	1	0	0	0	1	0	0	0	0	0	0	1	0	0	0	0
71	1	155	57	23.7253	0	0	0	0	0	0	0	1	0	0	0	0	1	1	1	0	0
43	0	171.9	84.3	28.5283	0	0	0	0	0	0	0	0	1	0	0	0	1	1	0	0	0
70	1	154.5	58.1	24.3399	1	1	0	0	0	1	0	0	0	0	1	0	0	0	0	0	0
37	0	177.5	125	39.6747	0	0	0	1	0	0	1	0	0	0	0	0	1	0	0	0	0
65	0	168	71.7	25.4039	0	0	0	0	0	1	0	0	0	0	0	0	1	0	0	0	0
68	1	148	46	21.0007	0	0	0	0	0	0	0	0	1	0	0	0	1	1	0	0	0
73	0	156	57	23.4221	0	0	0	0	0	1	0	0	0	0	1	0	0	0	0	0	0
24	0	172.2	74.8	25.2252	0	0	0	0	0	0	1	0	0	0	0	0	1	0	0	0	0
74	0	170	66	22.8374	0	1	0	0	0	1	0	0	0	0	0	0	1	0	0	0	0
56	1	145	23	10.9394	0	0	0	0	0	1	0	0	0	0	1	0	0	0	0	0	0
75	0	163	68.2	25.669	0	0	0	0	0	1	0	0	0	0	1	0	0	0	0	0	0
79	0	162	62	23.6244	0	0	0	0	0	1	0	0	0	0	0	0	1	0	0	0	1
73	0	164	56.7	21.0812	1	0	0	0	0	0	0	0	1	0	0	0	1	0	0	0	0
61	1	158.9	58	22.971	0	0	0	0	0	1	0	0	0	0	0	0	1	0	0	0	0
49	0	171	74	25.3069	0	1	0	0	0	0	0	1	0	0	0	0	1	1	0	0	1
75	0	176	76	24.5351	0	1	0	0	0	0	0	0	1	0	0	0	1	1	1	0	0
58	1	152	44	19.0443	0	0	0	0	0	0	0	0	1	0	0	0	1	1	0	0	0
69	0	172	61	20.6193	0	0	0	1	0	1	0	0	0	0	1	0	0	0	0	0	0
52	1	150	85	37.7778	0	0	0	0	0	1	0	0	0	0	0	0	0	0	0	0	0
57	1	155	64	26.6389	0	0	0	0	0	0	0	0	1	0	0	0	1	1	0	0	0
72	0	161	73	28.1625	0	1	0	0	0	1	0	0	0	0	0	0	1	0	0	0	0
77	1	153	52	22.2137	0	0	0	0	0	0	0	1	0	0	0	0	1	1	0	0	0
53	0	168	75	26.5731	0	0	0	1	0	1	0	0	0	0	1	0	0	0	0	1	1
81	0	156	54	22.1893	0	0	0	0	0	0	0	1	0	0	0	0	1	1	0	0	0
81	1	146	43	20.1726	1	0	0	0	0	0	0	0	1	0	0	0	1	1	1	1	0
66	0	165	60	22.0386	0	0	0	0	0	1	0	0	0	0	1	0	0	0	1	0	0
86	0	159	68	26.8977	0	0	0	0	0	1	0	0	0	0	0	1	0	0	0	0	0
77	0	166	68	24.677	1	1	1	0	0	0	0	0	1	0	0	0	1	1	0	0	0
59	0	180	85	26.2346	0	0	0	0	0	0	0	0	1	0	0	0	1	1	0	0	0
74	0	169	67	23.4586	0	0	0	0	0	1	0	0	0	0	0	0	1	0	0	0	0
63	0	175	76	24.8163	0	1	0	1	0	1	0	0	0	0	0	0	1	0	0	0	0
74	0	168	81	28.699	0	0	0	0	0	1	0	0	0	0	0	0	1	0	0	0	0
78	0	171	61	20.8611	0	0	0	0	0	1	0	0	0	0	1	0	0	0	0	0	0
66	0	175	76.2	24.8816	0	0	0	0	0	1	0	0	0	0	0	0	1	0	0	0	0
80	0	161	61	23.533	0	0	0	0	0	1	0	0	0	0	0	0	1	0	0	0	0
63	1	155	40	16.6493	0	0	0	0	0	1	0	0	0	0	0	0	1	0	0	0	0
75	1	154	64	26.986	0	0	0	0	0	0	0	0	1	0	0	0	1	1	0	1	0
70	1	148	37	16.8919	0	0	0	0	0	1	0	0	0	0	0	0	1	0	0	0	0
63	0	168	66	23.3844	0	0	0	0	0	1	0	0	0	0	1	0	0	0	0	0	0
75	0	158	61.5	24.6355	0	0	0	0	0	0	0	1	0	0	0	1	0	1	1	0	0
69	1	152	49	21.2084	0	0	0	0	0	1	0	0	0	0	0	0	1	0	0	0	0
72	0	163	73	27.4756	0	0	0	0	0	1	0	0	0	0	0	0	1	0	0	0	0
74	0	166	75	27.2173	0	0	0	1	0	1	0	0	0	0	1	0	0	0	0	0	0
85	0	166	66	23.9512	0	1	0	0	0	1	0	0	0	0	0	0	1	0	0	0	0
79	0	163	58	21.83	1	0	0	0	0	1	0	0	0	0	0	0	1	0	0	0	0
61	0	171.5	88	29.9195	0	0	0	0	0	1	0	0	0	0	0	0	1	0	0	0	0
82	1	151	59	25.8761	0	0	0	0	0	1	0	0	0	0	0	0	1	0	0	0	0
81	0	165	63.9	23.4711	0	0	0	0	0	1	0	0	0	0	0	0	1	0	0	0	0
80	0	168	53	18.7783	0	0	0	0	0	1	0	0	0	0	0	0	1	0	0	0	0
73	1	145	46.5	22.1165	0	0	0	0	0	1	0	0	0	0	0	0	1	0	0	0	0
74	0	156	47	19.313	1	0	0	0	0	1	0	0	0	0	0	0	1	0	0	0	0
69	0	160	71	27.7344	0	0	0	1	0	1	0	0	0	0	1	0	0	0	0	1	0
68	0	162	57	21.7193	0	0	0	0	0	1	0	0	0	0	1	0	0	0	0	0	0
41	0	173	67	22.3863	0	0	0	1	0	0	1	0	0	0	0	0	1	0	0	1	0
48	0	161	52	20.061	1	0	0	0	0	1	0	0	0	0	1	0	0	0	0	0	0
83	1	148	52	23.74	1	0	0	0	0	0	0	0	1	0	0	0	1	1	0	0	0
78	0	168	78	27.6361	0	0	0	0	0	1	0	0	0	0	0	0	1	0	0	0	0
76	1	154	47	19.8178	0	0	0	0	0	0	0	0	1	0	0	0	1	1	0	0	0
64	1	161	51.5	19.8681	0	0	1	1	0	0	0	0	1	0	0	0	1	0	0	0	0
73	0	168.5	64.1	22.5766	0	0	0	0	0	1	0	0	0	0	0	0	1	0	0	0	0
61	0	173	71	23.7228	0	0	0	0	0	0	0	0	1	0	0	0	1	1	0	0	0
88	1	152	41	17.7458	0	1	0	0	0	1	0	0	0	0	0	0	1	0	0	0	0
59	0	178	68	21.4619	1	0	1	0	0	1	0	0	0	0	1	0	0	0	0	0	0
78	1	177	58	18.5132	0	0	0	0	0	0	0	0	1	0	0	0	1	1	1	0	0
75	1	144	40	19.2901	0	0	0	0	0	1	0	0	0	0	0	0	1	0	0	0	0
42	0	175.6	78.3	25.3929	0	0	0	0	0	1	0	0	0	0	0	0	1	0	0	0	0
65	0	168	73	25.8645	0	0	0	0	0	0	0	0	1	0	0	0	1	1	1	0	0
71	0	163	82	30.863	0	0	0	0	0	0	0	0	1	0	0	0	1	1	0	0	0
72	1	159	53	20.9644	0	0	0	0	0	1	0	0	0	0	1	0	0	0	0	0	0
73	1	160	60	23.4375	0	0	0	0	0	0	0	0	1	0	0	0	1	1	0	0	0
72	1	161	60	23.1473	0	0	0	0	0	1	0	0	0	0	1	0	0	0	0	0	0
68	0	153	50	21.3593	0	0	0	0	0	0	0	0	1	0	0	0	1	1	1	0	0
82	0	169	53	18.5568	0	0	0	0	0	0	0	0	1	0	0	0	1	1	0	0	0
82	0	167	58	20.7967	1	0	0	0	1	1	0	0	0	0	0	0	1	0	1	1	0
66	1	144	44	21.2191	0	0	0	0	0	0	0	1	0	0	0	0	0	1	1	0	0
62	0	171	78	26.6749	0	0	0	0	0	1	0	0	0	0	0	0	0	0	0	0	0
73	1	157	56	22.719	0	1	0	0	0	0	0	0	1	0	0	0	1	1	1	0	0
73	1	157	56	22.719	0	0	0	0	0	0	0	0	1	0	0	0	1	1	1	0	0
50	1	151	52.9	23.2007	0	0	0	0	0	0	0	0	1	0	0	0	1	0	0	0	0
56	0	178	93.9	29.6364	0	1	0	1	0	1	0	0	0	0	0	0	1	0	0	0	0
83	0	161.2	71.2	27.4	0	0	0	0	0	0	0	0	1	0	0	0	1	0	0	0	0
83	0	161.2	70.4	27.0921	0	0	0	0	0	1	0	0	0	0	1	0	0	0	0	0	0
69	0	173	73	24.3911	0	0	0	0	0	1	0	0	0	0	1	0	0	0	0	0	0
48	0	160	50	19.5312	0	0	0	0	0	0	1	0	0	0	0	0	1	0	0	0	0
68	1	150	55	24.4444	0	0	0	0	0	0	1	0	0	0	0	0	1	0	0	0	0
73	1	151	50.5	22.1482	0	0	0	0	0	1	0	0	0	0	0	0	1	0	0	1	1
72	1	154	54	22.7694	0	0	0	0	0	0	0	0	1	0	0	0	1	1	0	0	1
50	0	170	71	24.5675	0	0	0	0	0	0	1	0	0	0	0	0	1	0	0	0	0
67	0	177	67	21.3859	0	0	0	0	0	1	0	0	0	0	0	0	1	0	0	0	0
75	1	158	39	15.6225	0	0	0	0	0	0	0	0	1	0	0	0	1	1	1	1	0
83	0	160	70	27.3438	1	0	0	0	0	1	0	0	0	0	0	0	1	0	0	0	0
53	0	169	88	30.8112	0	1	0	1	0	0	1	0	0	0	0	0	1	0	0	0	0
80	0	150	53	23.5556	0	0	0	1	0	1	0	0	0	0	1	0	0	0	0	0	0
60	0	168	89	31.5334	1	0	0	0	0	1	0	0	0	0	0	0	1	0	0	0	0
77	0	164	62	23.0518	0	1	1	0	0	1	0	0	0	0	1	0	0	0	0	0	0
71	1	153	54	23.0681	0	0	0	0	0	0	0	1	0	0	1	0	0	1	0	0	0
67	1	150	55	24.4444	0	0	0	0	0	1	0	0	0	0	0	0	1	0	0	0	0
61	0	157	60	24.3418	0	0	0	0	0	1	0	0	0	0	0	0	1	0	0	0	0
60	0	185	87	25.42	0	1	0	0	0	0	0	0	1	0	0	0	1	1	0	1	0
76	1	155	43	17.898	0	0	0	1	0	0	0	0	1	0	0	0	1	1	0	0	0
82	1	155	57	23.7253	0	0	0	1	0	1	0	0	0	0	1	0	0	0	0	0	0
62	0	170	83	28.7197	0	0	0	0	0	1	0	0	0	0	1	0	0	0	0	0	0
70	0	162	68	25.9107	1	0	0	0	0	1	0	0	0	0	0	0	1	0	1	0	0
56	0	170	64	22.1453	0	0	0	0	0	1	0	0	0	0	1	0	0	0	0	0	0
60	0	166	47	17.0562	1	0	1	0	0	1	0	0	0	0	1	0	0	0	0	1	0
72	0	163	52	19.5717	0	0	0	0	0	1	0	0	0	0	1	0	0	0	0	0	0
72	0	163	52	19.5717	0	0	0	0	0	1	0	0	0	0	1	0	0	0	0	0	0
34	1	145	57	27.1106	0	0	0	0	0	0	1	0	0	0	0	0	1	0	0	1	0
70	1	165	69	25.3444	1	0	1	0	0	1	0	0	0	0	0	1	0	0	0	0	0
69	1	142	40	19.8373	0	0	0	0	0	1	0	0	0	0	0	0	1	0	0	0	0
69	1	142	46	22.8129	0	0	0	0	0	1	0	0	0	0	0	0	1	0	0	0	0
68	1	149	45	20.2694	0	0	0	0	0	0	0	0	1	0	0	0	1	1	0	0	0
79	0	158	77.8	31.1649	0	0	0	0	0	1	0	0	0	0	0	0	1	0	0	0	0
81	0	158	72.4	29.0018	0	1	0	0	0	1	0	0	0	0	1	0	0	0	1	0	0
59	1	165	57	20.9366	0	0	0	0	0	1	0	0	0	0	0	0	1	0	0	0	0
77	1	143	33	16.1377	0	0	0	0	0	0	0	1	0	0	1	0	0	1	0	0	0
40	0	171	73.5	25.1359	0	0	0	0	0	1	0	0	0	0	1	0	0	0	0	0	0
67	1	152	47	20.3428	0	1	0	0	0	0	0	0	1	0	0	0	1	1	0	0	0
37	0	169	73	25.5593	0	0	0	1	0	0	1	0	0	0	0	0	1	0	0	0	0
60	0	166	65	23.5883	0	1	0	0	0	1	0	0	0	0	1	0	0	0	0	0	0
62	0	168	67	23.7387	0	0	0	0	0	0	0	0	1	0	0	0	1	0	0	0	0
46	0	172	78	26.3656	0	0	0	0	0	0	1	0	0	0	0	0	1	0	0	0	0
32	0	168	55	19.487	0	0	0	1	0	0	1	0	0	0	0	0	1	0	0	0	0
61	0	170	71	24.5675	0	0	0	0	0	0	0	0	1	0	0	0	1	0	0	0	0
79	0	173	68	22.7204	1	1	0	0	0	0	1	0	0	0	0	0	1	0	0	1	0
30	0	188	95	26.8787	0	0	0	0	0	1	0	0	0	0	0	0	1	0	0	0	0
78	1	153	57	24.3496	0	0	0	0	0	0	0	1	0	0	0	0	1	1	0	0	0
73	1	153	60	25.6312	0	1	0	0	0	0	0	0	1	0	0	0	1	1	0	0	0
74	0	178	76	23.9869	0	0	0	0	0	1	0	0	0	0	0	0	1	0	0	0	0
70	0	159	81	32.0399	0	0	0	0	0	1	0	0	0	0	0	0	1	0	0	0	0
73	1	150	40	17.7778	0	0	0	0	0	1	0	0	0	0	0	0	1	0	0	0	0
67	0	173	68	22.7204	1	0	0	0	0	1	0	0	0	0	1	0	0	0	0	0	0
82	0	174	67	22.1297	0	0	0	0	0	0	0	0	1	0	0	0	1	1	0	0	0
55	0	166	72	26.1286	0	0	0	0	0	0	1	0	0	0	0	0	1	0	0	0	0
55	1	156	56	23.0112	0	0	0	0	0	0	0	0	1	0	0	0	1	1	0	0	0
21	1	150	48	21.3333	0	0	0	0	0	0	1	0	0	0	0	0	1	0	0	0	0
81	1	145	40	19.025	0	0	0	0	0	0	0	0	0	1	0	0	0	1	0	1	0
75	0	170	61.5	21.2803	0	0	0	0	0	1	0	0	0	0	0	0	1	0	0	0	0
67	1	157.6	52.5	21.1372	0	0	0	1	0	1	0	0	0	0	0	0	1	0	0	0	0
66	0	167	67	24.0238	0	0	0	0	0	1	0	0	0	0	1	0	0	0	0	0	0
72	0	156	62	25.4767	1	0	0	0	0	1	0	0	0	0	1	0	0	0	0	0	0
66	1	161	55	21.2183	0	0	0	1	0	0	0	0	1	0	0	0	1	0	0	0	0
74	0	169	69	24.1588	0	1	0	0	0	1	0	0	0	0	0	0	1	0	0	1	0
68	0	167	50	17.9282	1	0	0	0	0	1	0	0	0	0	1	0	0	0	0	0	1
71	1	145.2	44.2	20.9647	0	0	0	0	0	0	0	0	1	0	0	0	1	0	0	1	0
64	0	161	70	27.0051	1	0	1	0	0	1	0	0	0	0	0	0	1	0	0	0	0
65	0	161	69	26.6193	1	0	1	0	0	1	0	0	0	0	1	0	0	0	0	0	0
68	0	167	73.3	26.2828	1	0	1	0	0	0	0	1	0	0	0	0	1	1	0	0	0
61	0	167	52.4	18.7888	0	1	0	0	0	1	0	0	0	0	0	0	1	0	0	0	0
50	0	172.5	95	31.9261	0	0	0	1	0	1	0	0	0	0	1	0	0	0	0	0	0
73	1	158	67.4	26.9989	0	0	0	0	0	0	0	0	1	0	0	0	1	1	0	0	0
61	0	174	66	21.7994	0	0	0	0	0	1	0	0	0	0	0	0	1	0	0	0	0
67	0	168	84	29.7619	0	1	0	1	0	1	0	0	0	0	0	0	1	0	0	0	0
80	0	162.2	55.9	21.2476	0	0	0	0	0	0	0	0	1	0	0	0	1	1	0	0	0
52	0	171	72	24.623	0	0	0	0	0	0	1	0	0	0	0	0	1	0	0	0	0
84	1	144	34	16.3966	0	0	0	0	0	1	0	0	0	0	0	0	1	0	0	1	0
67	0	165	66	24.2424	0	0	0	0	0	0	0	0	1	0	0	0	1	1	0	0	0
65	0	169	81	28.3604	1	0	0	1	0	1	0	0	0	0	0	0	1	0	0	0	0
69	1	159	86	34.0176	0	1	0	0	0	0	0	0	1	0	0	0	1	1	0	0	0
62	1	152	60	25.9695	1	1	1	0	0	1	0	0	0	0	1	0	0	0	0	0	0
45	1	170	105	36.3322	0	0	0	0	0	1	0	0	0	0	1	0	0	0	0	0	0
61	0	167	87	31.1951	0	0	0	0	0	1	0	0	0	0	0	0	1	0	0	1	0
59	0	168	57	20.1956	0	0	0	1	0	1	0	0	0	0	1	0	0	0	0	0	0
88	0	145	45	21.4031	0	0	0	1	0	1	0	0	0	0	1	0	0	0	0	0	0
20	0	166	75	27.2173	0	0	0	0	0	1	0	0	0	0	0	0	1	0	0	0	0
67	0	165	67	24.6097	0	0	0	0	0	1	0	0	0	0	0	1	0	0	0	0	0
55	1	166	52	18.8707	0	0	0	0	0	1	0	0	0	0	0	0	1	0	0	0	0
53	0	168	85	30.1162	0	0	0	1	0	1	0	0	0	0	1	0	0	0	0	0	0
82	0	162	60	22.8624	0	0	0	0	0	1	0	0	0	0	1	0	0	0	0	0	0
69	1	161	64	24.6904	1	0	0	1	0	0	0	0	1	0	0	0	1	1	0	0	0
41	0	172	68	22.9854	0	0	0	0	0	0	1	0	0	0	0	0	1	0	0	0	0
79	1	149	58	26.1249	0	0	0	0	0	0	0	0	1	0	0	0	1	1	0	0	0
79	1	158	58	23.2335	0	0	0	0	0	0	0	0	1	0	0	0	1	1	0	0	0
70	0	168	79	27.9904	0	0	0	0	0	1	0	0	0	0	0	0	1	0	0	0	0
74	0	149.2	55.5	24.9319	1	1	0	0	0	0	0	1	0	0	0	0	1	1	0	1	0
23	1	160	52	20.3125	0	0	0	0	0	1	0	0	0	0	0	0	1	0	0	0	0
50	1	150	48	21.3333	0	0	0	0	0	0	0	0	1	0	0	0	1	1	0	0	0
51	0	167	95	34.0636	0	0	0	0	0	1	0	0	0	0	1	0	0	0	0	0	0
51	0	167	95	34.0636	0	0	0	0	0	1	0	0	0	0	1	0	0	0	0	0	0
51	0	148	58	26.4792	0	0	0	0	0	1	0	0	0	0	1	0	0	0	1	1	0
85	1	150	46	20.4444	1	0	0	0	0	0	0	0	1	0	0	0	1	1	0	0	0
85	1	150	46	20.4444	0	0	0	0	0	0	0	0	1	0	0	0	1	1	0	0	0
67	0	164	63	23.4236	0	0	0	1	0	1	0	0	0	0	0	0	1	0	0	0	0
62	0	173	81	27.0641	0	1	0	1	0	1	0	0	0	0	0	0	1	0	0	0	0
81	1	145	61	29.0131	0	0	0	0	0	0	0	0	1	0	0	0	1	1	0	0	0
51	0	163	73	27.4756	0	0	0	0	0	1	0	0	0	0	0	0	1	0	0	0	0
52	0	165	63	23.1405	0	0	0	0	0	0	0	1	0	0	1	0	0	1	0	1	0
50	1	154	66	27.8293	0	0	0	0	1	0	0	0	1	0	0	0	1	1	0	0	0
40	1	160	60	23.4375	0	0	0	0	0	0	1	0	0	0	0	0	1	0	0	0	0
39	0	168	53	18.7783	0	0	0	0	0	0	1	0	0	0	0	0	1	0	0	0	0
61	1	163	78	29.3575	1	0	1	0	0	0	0	0	1	0	0	0	1	1	0	0	0
77	1	143	42	20.5389	0	0	0	0	0	1	0	0	0	0	1	0	0	0	0	0	0
34	0	169	58	20.3074	0	0	0	0	0	1	0	0	0	0	0	0	1	0	0	0	0
51	0	175	60.5	19.7551	0	0	0	0	0	1	0	0	0	0	1	0	0	0	0	0	0
80	1	147	51	23.6013	0	0	0	0	0	1	0	0	0	0	0	0	1	0	0	1	0
69	1	148	49	22.3703	0	1	0	0	0	1	0	0	0	0	0	0	1	0	0	0	0
78	1	142	47	23.3089	0	0	0	0	0	1	0	0	0	0	1	0	0	0	0	0	0
77	1	143	47	22.984	0	0	0	0	0	1	0	0	0	0	1	0	0	0	0	0	0
70	0	144	50	24.1127	0	0	0	0	0	0	0	0	1	0	0	0	1	1	0	0	0
29	1	159	73	28.8754	0	0	0	1	0	0	1	0	0	0	0	0	1	0	0	0	0
72	0	160	65	25.3906	0	0	0	1	0	1	0	0	0	0	1	0	0	0	0	0	0
72	0	160	75	29.2969	0	0	0	0	0	1	0	0	0	0	1	0	0	0	0	0	0
64	1	152	48	20.7756	1	0	0	0	0	1	0	0	0	0	1	0	0	0	0	0	0
82	1	152	50	21.6413	0	0	0	0	0	1	0	0	0	0	1	0	0	0	0	0	0
78	0	161	49	18.9036	0	0	0	0	0	1	0	0	0	0	0	0	1	0	0	0	0
62	0	167	77	27.6095	0	0	0	0	0	1	0	0	0	0	1	0	0	0	0	0	0
70	1	154	44	18.5529	0	1	0	0	1	1	0	0	0	0	0	0	1	0	0	0	0
44	0	175.4	65.8	21.3878	0	0	0	1	0	0	1	0	0	0	0	0	1	0	0	0	0
76	0	172	71	23.9995	0	0	0	0	0	1	0	0	0	0	0	0	1	0	0	0	0
68	0	167	57	20.4382	1	0	0	0	0	0	0	0	0	1	0	0	1	1	1	0	0
49	1	148	70	31.9576	0	0	0	0	0	1	0	0	0	0	0	0	1	0	0	0	0
75	1	150	44	19.5556	0	0	0	0	0	0	0	0	1	0	0	0	1	1	0	0	0
59	0	173	89	29.737	0	0	0	0	0	1	0	0	0	0	0	0	1	0	0	0	0
67	0	161	69	26.6193	0	0	0	0	0	1	0	0	0	0	1	0	0	0	0	0	0
71	0	178	70	22.0932	0	0	0	0	0	1	0	0	0	0	0	0	0	0	1	1	0
83	0	163	54	20.3244	0	0	0	0	0	0	0	0	1	0	0	0	1	1	0	0	0
66	0	163	63	23.7118	1	0	1	0	0	1	0	0	0	0	0	0	1	0	0	0	0
83	0	163	68	25.5937	0	1	0	0	1	1	0	0	0	0	1	0	0	0	0	0	0
71	1	152	64	27.7008	0	0	0	0	0	1	0	0	0	0	0	0	1	0	0	1	0
71	0	167	65	23.3067	0	0	0	0	0	1	0	0	0	0	1	0	0	0	0	0	0
64	1	156	51	20.9566	0	0	0	0	0	0	0	0	1	0	0	0	1	1	0	1	0
44	1	155	49	20.3954	0	0	0	0	0	0	1	0	0	0	0	0	1	0	0	0	0
26	1	160	48	18.75	0	0	0	0	0	0	1	0	0	0	0	0	1	0	0	0	0
85	1	144	40	19.2901	0	0	0	0	0	0	0	0	1	0	0	0	1	1	0	0	0
68	0	166	65	23.5883	0	0	0	0	0	1	0	0	0	0	1	0	0	0	0	0	0
69	0	174	84	27.7447	0	0	0	0	0	0	0	0	1	0	0	0	1	1	1	0	0
69	0	174	84	27.7447	0	0	0	0	0	1	0	0	0	0	0	1	0	0	0	0	0
75	1	149	62	27.9267	0	0	0	0	1	1	0	0	0	0	0	0	1	0	0	0	0
67	1	152	52	22.5069	0	0	0	0	0	0	0	0	1	0	0	0	1	1	0	0	0
69	1	152	52	22.5069	0	0	0	0	0	0	0	0	1	0	0	0	1	1	0	0	0
88	0	155	51	21.2279	0	0	0	0	0	1	0	0	0	0	0	0	1	0	0	0	0
65	0	179	83	25.9043	0	0	0	0	0	1	0	0	0	0	0	0	1	0	0	0	0
86	0	156	55	22.6003	0	0	0	0	0	1	0	0	0	0	0	0	1	0	0	0	0
75	0	157	45	18.2563	1	0	1	0	0	1	0	0	0	0	1	0	0	0	0	0	0
68	0	177	80	25.5354	0	1	0	0	0	1	0	0	0	0	0	0	1	0	0	0	0
51	0	168	74	26.2188	0	0	0	0	0	1	0	0	0	0	0	1	0	0	0	0	0
82	0	179	90	28.089	1	1	0	0	0	1	0	0	0	0	0	0	1	0	0	0	0
81	1	163	40	15.0551	0	0	0	0	0	0	1	0	0	0	0	0	1	0	0	0	0
74	0	162	56.5	21.5287	0	0	0	0	0	1	0	0	0	0	0	0	1	0	0	0	0
50	1	160	60	23.4375	0	0	0	0	0	1	0	0	0	0	0	0	1	0	0	0	0
70	1	150	51	22.6667	0	0	0	0	0	0	0	0	1	0	0	0	1	1	0	0	0
70	1	180	48	14.8148	0	0	0	0	0	1	0	0	0	0	0	0	1	1	0	0	0
58	0	163	85	31.9922	0	0	0	0	0	0	0	0	1	0	0	0	1	1	1	1	0
70	0	160	60.5	23.6328	0	0	0	0	0	1	0	0	0	0	1	0	0	0	0	0	0
90	0	160	50	19.5312	1	1	0	0	0	1	0	0	0	0	1	0	0	0	0	0	0
79	0	161	62	23.9188	0	0	0	0	0	1	0	0	0	0	0	0	1	0	0	0	0
67	1	148	57	26.0226	0	0	0	0	0	0	0	0	1	0	0	0	1	1	1	1	0
61	0	156	46	18.902	0	0	0	0	0	1	0	0	0	0	1	0	0	0	0	0	0
71	1	145	43	20.4518	0	0	0	0	1	0	0	0	1	0	0	0	1	1	0	0	0
71	0	164	60	22.3081	0	0	0	0	0	1	0	0	0	0	0	0	1	0	0	0	0
54	0	169	86	30.111	0	0	0	1	0	0	1	0	0	0	0	0	1	0	0	0	0
78	1	146	45	21.1109	0	0	0	0	0	1	0	0	0	0	0	0	1	0	0	0	0
68	0	166	75	27.2173	0	0	0	0	0	1	0	0	0	0	0	0	1	0	0	1	0
75	0	160	62	24.2188	0	0	0	1	0	1	0	0	0	0	0	0	1	0	0	0	0
75	0	165	80	29.3848	1	0	0	0	0	1	0	0	0	0	0	0	1	0	0	0	0
74	0	163	56	21.0772	0	0	0	1	0	1	0	0	0	0	0	0	1	0	0	0	0
21	0	178	75	23.6713	0	0	0	0	0	0	1	0	0	0	0	0	1	0	0	0	0
79	0	162	50	19.052	0	0	0	0	0	0	0	0	1	0	0	0	1	1	0	0	0
58	0	165	64	23.5078	0	0	0	0	0	1	0	0	0	0	0	0	1	0	0	0	0
77	1	150	44	19.5556	0	0	0	0	0	0	0	0	1	0	0	0	1	1	0	1	0
53	1	158	52.8	21.1505	0	0	0	0	0	1	0	0	0	0	1	0	0	0	0	0	0
68	0	174	76	25.1024	0	0	0	0	0	0	1	0	0	0	0	0	1	0	0	0	0
71	0	157	53	21.5019	0	0	0	0	0	0	0	0	1	0	0	0	1	1	0	0	0
63	0	166	73	26.4915	0	0	0	0	0	1	0	0	0	0	0	1	0	0	0	1	0
82	1	151	51	22.3674	0	0	0	0	0	0	0	0	1	0	0	0	1	1	0	0	0
58	0	169	90	31.5115	0	0	0	0	0	1	0	0	0	0	0	0	1	0	0	0	0
68	0	166	70	25.4028	0	0	0	0	0	0	0	0	1	0	0	0	1	1	0	0	0
80	0	155	43	17.898	0	1	0	1	1	1	0	0	0	0	1	0	0	0	0	0	0
68	0	174	70	23.1206	0	0	0	0	0	0	0	0	1	0	0	0	1	1	0	1	0
69	0	174	65.5	21.6343	0	0	0	0	0	0	0	0	1	0	0	0	1	1	1	0	0
59	0	173	91	30.4053	0	0	0	0	0	1	0	0	0	0	0	0	1	0	0	0	0
59	0	165	75	27.5482	0	0	0	0	0	1	0	0	0	0	0	0	1	0	0	0	0
60	0	183	93	27.7703	1	0	1	0	0	1	0	0	0	0	0	0	1	0	0	0	0
52	0	168	59	20.9042	0	0	0	1	0	1	0	0	0	0	0	0	1	0	0	0	0
69	0	172	70	23.6614	1	0	0	0	0	1	0	0	0	0	0	0	1	0	0	1	0
68	0	158	54	21.6311	1	0	1	0	0	1	0	0	0	0	1	0	0	0	0	0	0
88	1	142.5	49.1	24.1797	0	0	0	0	0	0	0	0	1	0	0	0	1	1	0	0	0
62	0	175	65	21.2245	0	0	0	0	0	1	0	0	0	0	0	0	1	0	0	0	0
28	0	183	75	22.3954	0	0	0	1	0	0	1	0	0	0	0	0	1	0	0	0	0
72	0	169	64.7	22.6533	0	0	0	0	0	1	0	0	0	0	0	0	1	0	0	0	0
39	1	162	49	18.6709	0	0	0	0	0	0	1	0	0	0	0	0	1	0	0	0	0
71	1	158	58	23.2335	0	0	0	0	0	0	0	0	1	0	0	0	1	1	0	0	0
43	0	179	81	25.2801	0	0	0	0	0	1	0	0	0	0	0	0	1	0	0	0	0
62	0	163	55.5	20.889	1	0	1	1	0	0	0	0	1	0	0	0	1	1	0	0	0
77	1	153	53	22.6409	1	0	0	0	0	0	0	0	1	0	0	0	1	1	0	0	0
71	0	162	60	22.8624	0	0	0	0	0	0	0	0	1	0	0	0	1	1	0	0	0
34	0	175	73	23.8367	0	0	0	1	0	1	0	0	0	0	0	0	1	0	0	0	0
55	0	173	76	25.3934	0	0	0	0	0	0	1	0	0	0	0	0	1	0	0	0	0
52	1	157.1	57.1	23.1358	0	0	0	0	0	1	0	0	0	0	1	0	0	0	0	0	0
68	0	173	74	24.7252	0	1	0	0	0	1	0	0	0	0	0	0	1	0	0	0	0
82	0	157	53	21.5019	0	0	0	0	0	1	0	0	0	0	0	0	1	0	0	0	0
26	1	152	55	23.8054	0	0	0	0	0	0	1	0	0	0	0	0	1	0	0	0	0
71	0	167	64	22.9481	0	0	0	0	0	1	0	0	0	0	0	0	1	0	0	0	0
30	0	179.5	95	29.4846	0	0	0	0	0	0	1	0	0	0	0	0	1	0	0	0	0
63	0	154	52	21.9261	1	0	0	0	0	1	0	0	0	0	0	0	1	0	0	0	0
63	0	154	50.6	21.3358	1	0	0	0	0	1	0	0	0	0	1	0	0	0	0	0	0
71	0	165	62	22.7732	0	0	0	0	0	1	0	0	0	0	0	0	1	0	0	0	0
63	0	171	73	24.9649	0	0	0	0	0	1	0	0	0	0	0	0	1	0	0	0	0
57	1	128	47	28.6865	0	0	0	0	0	0	0	1	0	0	0	0	0	1	0	0	0
42	0	162	70	26.6728	0	0	0	0	0	1	0	0	0	0	0	0	1	0	0	0	0
52	0	165	71	26.079	0	0	0	1	0	1	0	0	0	0	0	0	1	0	0	0	0
76	0	163	67	25.2174	0	0	0	0	0	0	0	0	1	0	0	0	1	1	0	0	0
60	0	163	87	32.7449	0	0	0	0	0	1	0	0	0	0	1	0	0	0	0	0	0
60	0	168	68	24.093	0	0	0	0	0	0	0	0	1	0	0	0	1	1	0	0	0
67	1	141	34	17.1018	1	0	1	0	0	1	0	0	0	0	1	0	0	0	0	0	0
68	0	170	81	28.0277	0	0	0	0	0	0	0	0	1	0	0	0	1	1	0	0	0
84	0	159	60	23.7332	0	0	0	0	0	1	0	0	0	0	0	0	1	0	0	0	0
82	1	153	47	20.0777	0	0	0	0	1	0	0	0	1	0	0	0	1	1	0	0	0
71	0	168	58	20.5499	0	0	0	0	0	1	0	0	0	0	0	0	1	0	0	0	0
53	1	159.5	54.1	21.2655	0	0	0	0	0	1	0	0	0	0	0	0	1	0	0	0	0
72	0	168	73.7	26.1125	0	0	0	0	0	1	0	0	0	0	0	0	1	0	0	0	0
61	1	149	71.6	32.2508	0	0	0	0	0	0	0	0	1	0	0	0	1	1	0	0	0
71	0	162	78	29.7211	0	0	0	0	0	1	0	0	0	0	0	0	1	0	0	0	0
77	1	149	39.5	17.792	0	0	0	0	0	0	0	1	0	0	0	0	1	0	0	0	0
64	0	179	80.9	25.2489	0	0	0	0	0	1	0	0	0	0	0	0	1	0	0	0	0
53	0	170	71.5	24.7405	0	0	0	1	0	0	0	0	1	0	0	0	1	1	1	0	0
36	1	160	62	24.2188	0	0	0	0	0	1	0	0	0	0	0	0	1	0	0	0	0
56	0	171	63	21.5451	0	0	0	1	0	1	0	0	0	0	0	0	1	0	0	0	0
63	1	149.2	47.4	21.2932	1	0	1	0	0	1	0	0	0	0	1	0	0	0	0	0	0
78	0	162	65	24.7676	0	0	0	0	0	0	0	0	1	0	0	0	1	1	0	0	0
63	0	164	72.5	26.9557	0	0	0	0	0	1	0	0	0	0	0	0	1	0	0	0	0
77	1	151	52	22.806	1	0	0	0	0	0	0	0	1	0	0	0	1	1	0	0	0
61	0	163	61	22.9591	1	0	1	0	0	1	0	0	0	0	1	0	0	0	0	0	0
75	0	161	71	27.3909	0	0	0	0	0	0	0	0	1	0	0	0	1	1	0	0	0
60	1	155	57	23.7253	0	0	0	0	0	1	0	0	0	0	1	0	0	0	0	0	0
67	0	164.5	64.2	23.7248	0	0	0	0	0	0	0	0	1	0	0	0	1	1	0	1	0
78	1	151	48	21.0517	0	1	0	0	0	1	0	0	0	0	0	0	1	0	1	0	1
78	1	152	51	22.0741	0	0	0	0	0	1	0	0	0	0	0	0	1	0	0	0	0
34	0	174	71	23.4509	0	0	0	0	0	0	1	0	0	0	0	0	1	0	0	0	0
45	0	180	92	28.3951	0	0	0	1	0	0	1	0	0	0	0	0	1	0	0	0	0
77	0	150	52	23.1111	1	0	0	0	0	1	0	0	0	0	0	0	1	0	0	0	0
75	0	154	59.4	25.0464	1	1	0	0	0	0	0	1	0	0	0	0	1	0	0	0	0
63	1	147	42	19.4363	0	0	0	0	0	0	0	0	1	0	0	0	1	1	0	1	0
62	0	159	84	33.2265	0	0	0	0	0	1	0	0	0	0	0	0	1	0	0	0	0
62	0	159	84	33.2265	0	0	0	0	0	1	0	0	0	0	1	0	0	0	0	0	0
62	0	165.4	67.6	24.7102	0	0	0	0	0	1	0	0	0	0	0	0	1	0	0	0	0
77	1	158	50	20.0288	0	0	0	0	0	1	0	0	0	0	0	0	1	0	0	0	0
38	0	164	61	22.68	0	0	0	0	0	0	1	0	0	0	0	0	1	0	0	0	1
70	0	167	72	25.8166	0	0	0	0	0	0	0	0	1	0	0	0	1	1	0	0	0
68	0	168	80	28.3447	0	0	0	0	0	1	0	0	0	0	0	0	1	0	1	0	0
86	0	160	52	20.3125	0	0	0	0	0	1	0	0	0	0	1	0	0	0	0	0	0
75	0	162	67	25.5296	0	0	0	0	0	1	0	0	0	0	0	0	1	0	0	0	0
80	0	160	65	25.3906	1	0	0	0	0	1	0	0	0	0	0	0	1	0	0	0	0
83	1	156	57	23.4221	0	0	0	0	0	1	0	0	0	0	0	0	1	0	0	0	0
77	0	167	72	25.8166	0	0	0	0	0	1	0	0	0	0	1	0	0	0	0	0	0
74	1	146	52	24.3948	0	0	0	0	0	1	0	0	0	0	0	0	1	0	0	0	0
79	0	158	52.7	21.1104	0	1	0	0	0	1	0	0	0	0	0	0	1	0	0	0	0
82	0	155	48.5	20.1873	0	0	0	0	0	0	0	0	1	0	0	0	1	1	0	0	0
73	1	150	50	22.2222	0	1	0	0	0	0	0	0	1	0	0	0	1	1	0	0	0
76	0	167	56	20.0796	0	0	0	0	0	1	0	0	0	0	0	0	1	0	0	0	0
39	1	169	53	18.5568	0	0	0	0	0	0	1	0	0	0	0	0	1	0	0	0	0
77	1	158	63.8	25.5568	0	0	0	0	0	1	0	0	0	0	0	0	1	0	0	0	0
69	0	157	62	25.1532	0	0	0	0	0	1	0	0	0	0	0	0	1	0	1	0	0
66	0	175	60	19.5918	0	1	0	0	0	1	0	0	0	0	0	0	1	0	0	0	0
69	1	154	41	17.2879	0	0	0	0	0	1	0	0	0	0	0	0	1	0	0	0	0
65	0	172	73	24.6755	0	0	0	0	0	0	0	0	1	0	0	0	1	1	0	0	0
70	0	170	68	23.5294	0	0	0	0	0	1	0	0	0	0	0	0	1	0	1	0	0
71	0	166	74	26.8544	0	0	0	0	0	1	0	0	0	0	0	0	1	0	0	0	0
72	0	166	72	26.1286	0	0	0	0	0	0	0	0	1	0	0	0	1	1	1	0	0
72	0	163	60	22.5827	1	0	0	0	0	0	0	0	1	0	0	0	1	1	0	0	0
66	0	160	53	20.7031	0	0	0	0	0	1	0	0	0	0	0	0	1	0	0	1	0
77	0	165	60	22.0386	0	0	0	1	0	0	0	0	1	0	0	0	1	1	0	0	0
48	0	177	80	25.5354	0	0	0	1	0	1	0	0	0	0	0	0	1	0	0	0	0
77	0	153	56	23.9224	0	1	0	0	0	1	0	0	0	0	1	0	0	0	0	0	0
84	1	146.8	53	24.5937	0	0	0	0	0	1	0	0	0	0	0	0	1	0	0	0	0
70	0	160	62	24.2188	0	0	0	0	0	0	0	0	1	0	0	0	1	1	0	0	0
80	1	157	47	19.0677	0	0	0	0	0	0	0	0	1	0	0	0	1	1	0	0	0
77	0	165	67.5	24.7934	1	0	0	0	0	1	0	0	0	0	1	0	0	0	0	0	0
61	0	154	56	23.6128	0	0	0	0	0	0	0	0	1	0	0	0	1	1	0	0	0
84	0	165	72	26.4463	0	0	0	0	0	0	0	0	1	0	0	0	1	1	0	1	0
72	1	156	45	18.4911	1	1	0	0	0	1	0	0	0	0	0	0	1	0	0	0	0
20	0	176	90	29.0548	0	0	0	0	0	0	1	0	0	0	0	0	1	0	0	0	0
53	1	158	47	18.8271	0	0	0	0	0	0	0	0	1	0	0	0	1	1	0	0	0
67	0	168	62	21.9671	0	0	0	0	0	1	0	0	0	0	0	0	1	0	0	0	0
73	0	169.5	83	28.8894	0	0	0	0	0	1	0	0	0	0	0	0	1	0	0	0	0
69	0	157	61	24.7475	0	0	0	0	0	1	0	0	0	0	1	0	0	0	0	0	0
64	1	153	63	26.9127	1	1	0	0	0	0	0	0	1	0	0	0	1	1	0	0	0
72	0	172	66	22.3094	0	0	0	0	0	1	0	0	0	0	0	0	1	0	0	0	0
70	1	150	60.7	26.9778	1	1	1	0	0	0	0	0	1	0	0	0	1	1	0	0	0
66	0	165	63	23.1405	0	0	0	0	0	1	0	0	0	0	0	0	1	0	0	0	0
72	0	160	58	22.6562	0	0	0	0	0	1	0	0	0	0	0	0	1	0	0	0	0
30	1	158	68	27.2392	0	0	0	0	0	0	1	0	0	0	0	0	1	0	0	0	0
64	0	170	64.2	22.2145	0	0	0	0	0	0	1	0	0	0	0	0	1	0	0	0	0
67	1	152	49	21.2084	0	0	0	0	0	0	0	0	1	0	0	0	1	1	0	0	0
64	0	69	74	155.43	0	0	0	0	0	1	0	0	0	0	1	0	0	0	0	0	0
83	1	149	61.2	27.5663	1	1	0	0	0	1	0	0	0	0	0	0	1	0	0	0	0
71	1	143.8	59	28.5321	0	0	0	0	0	1	0	0	0	0	0	0	1	0	0	0	0
60	0	182	80	24.1517	0	0	0	0	0	1	0	0	0	0	0	0	1	0	0	0	0
49	1	161	59	22.7615	0	0	0	0	0	1	0	0	0	0	1	0	0	0	1	0	0
74	0	167	70	25.0995	0	0	0	0	0	1	0	0	0	0	0	0	1	0	0	0	0
60	0	175	64.6	21.0939	0	0	0	0	0	0	1	0	0	0	0	0	1	0	0	0	0
67	1	155	59	24.5578	0	0	0	0	0	1	0	0	0	0	0	0	1	0	0	0	0
85	1	143	51	24.9401	0	0	0	0	0	1	0	0	0	0	0	0	1	0	0	0	0
65	1	150	49	21.7778	0	0	0	0	0	1	0	0	0	0	0	0	1	0	0	0	0
74	1	151.5	42.8	18.6474	0	0	0	0	0	0	0	0	1	0	0	0	1	1	0	0	0
66	1	155	68	28.3039	0	0	0	0	0	1	0	0	0	0	0	0	1	0	0	0	0
81	0	170	63	21.7993	0	0	0	0	0	1	0	0	0	0	0	0	1	0	0	1	0
57	1	156.5	54.2	22.1294	0	0	0	0	0	0	0	0	1	0	0	0	1	1	0	0	0
69	0	168	70	24.8016	0	0	0	0	0	1	0	0	0	0	0	0	1	0	0	0	0
63	0	176	97	31.3146	1	0	0	0	0	0	0	0	1	0	0	0	1	1	0	0	0
79	1	143	44	21.5169	0	0	0	0	0	1	0	0	0	0	0	0	1	0	0	0	0
73	0	156	51	20.9566	0	0	0	0	0	1	0	0	0	0	0	0	1	0	0	0	0
64	0	162	61	23.2434	0	0	0	0	0	1	0	0	0	0	0	0	1	0	0	0	0
74	0	178	79	24.9337	0	0	0	0	0	1	0	0	0	0	0	0	1	0	0	0	0
61	1	150	49	21.7778	0	0	0	0	0	0	0	0	1	0	0	0	1	1	0	0	0
73	0	160	59	23.0469	0	0	0	0	0	1	0	0	0	0	0	0	1	0	0	0	0
73	0	160	59	23.0469	1	0	0	0	0	1	0	0	0	0	1	0	0	0	1	0	0
76	0	174	71	23.4509	0	0	0	0	0	1	0	0	0	0	0	0	1	0	0	0	0
71	1	140	41	20.9184	1	1	0	0	0	0	0	0	1	0	0	0	1	1	1	0	0
68	1	148	54	24.653	0	0	0	0	0	1	0	0	0	0	0	0	1	0	0	0	0
76	0	167	64	22.9481	1	1	0	0	0	1	0	0	0	0	0	0	1	0	0	1	0
70	1	149.5	52.2	23.3554	0	0	0	0	0	1	0	0	0	0	0	0	1	0	0	0	0
62	0	171	73	24.9649	0	1	0	1	0	1	0	0	0	0	0	0	1	0	0	0	0
66	0	160	60	23.4375	0	1	0	0	0	1	0	0	0	0	0	0	0	0	0	1	0
59	0	169	68	23.8087	1	0	0	0	0	1	0	0	0	0	0	0	1	0	0	0	0
83	0	169.6	71.6	24.8921	0	1	0	0	0	1	0	0	0	0	0	0	1	0	0	0	0
77	1	151	51	22.3674	0	0	0	0	0	1	0	0	0	0	0	0	1	0	0	1	0
77	1	146	43	20.1726	0	0	0	0	0	1	0	0	0	0	0	0	1	0	0	0	0
81	1	148	52	23.74	0	1	0	0	0	1	0	0	0	0	0	0	1	0	0	0	0
71	0	174	77	25.4327	0	0	0	0	0	1	0	0	0	0	0	0	1	0	0	0	0
22	1	157	46	18.662	0	0	0	0	0	0	1	0	0	0	0	0	1	0	0	0	1
58	0	169	67	23.4586	1	0	1	0	0	1	0	0	0	0	1	0	0	0	0	0	0
21	1	160	64.2	25.0781	0	0	0	0	0	1	0	0	0	0	0	0	1	0	0	0	0
64	0	166	87.1	31.6084	0	0	0	0	0	1	0	0	0	0	0	0	1	0	0	0	0
68	0	173	79	26.3958	0	1	0	0	0	1	0	0	0	0	1	0	0	0	0	0	0
84	1	135	53	29.0809	0	0	0	0	0	0	0	0	1	0	0	0	1	1	0	1	0
71	0	169	62	21.7079	0	0	0	0	0	1	0	0	0	0	0	0	1	0	0	0	0
72	0	167	67	24.0238	0	0	0	0	0	1	0	0	0	0	0	0	1	0	0	0	0
75	0	170	64	22.1453	0	0	0	0	0	1	0	0	0	0	0	0	1	0	0	0	0
44	1	158	47	18.8271	0	0	0	0	0	0	1	0	0	0	0	0	1	0	0	0	0
78	1	150	69	30.6667	0	0	0	0	0	1	0	0	0	0	1	0	0	0	0	0	0
58	0	170	81	28.0277	0	1	0	0	0	0	0	0	1	0	0	0	1	1	0	0	0
78	0	158	58	23.2335	1	0	0	0	0	1	0	0	0	0	0	0	1	0	0	0	0
81	0	170	66	22.8374	1	1	0	0	0	1	0	0	0	0	0	0	1	0	1	0	0
65	0	167	75.5	27.0716	0	1	0	0	0	1	0	0	0	0	0	0	1	0	0	0	0
71	1	149	49	22.0711	0	0	0	0	1	1	0	0	0	0	0	0	1	0	0	0	0
76	1	157	53.1	21.5425	1	0	0	0	1	0	0	0	1	0	0	0	1	1	0	0	0
71	0	168	60	21.2585	0	0	0	0	0	1	0	0	0	0	0	0	1	0	0	0	0
43	0	165	66.5	24.4261	0	0	0	0	0	1	0	0	0	0	0	0	1	0	1	0	0
71	1	157	48	19.4734	0	0	0	0	0	1	0	0	0	0	0	0	1	0	0	0	0
74	1	150.8	49.6	21.8112	0	0	0	0	0	1	0	0	0	0	0	0	1	0	1	0	0
76	0	164	68	25.2826	0	1	0	0	0	1	0	0	0	0	0	0	1	0	0	1	0
78	0	175	67	21.8776	0	0	0	0	0	0	0	0	1	0	0	0	1	1	0	0	0
82	0	150	60	26.6667	0	0	0	0	0	1	0	0	0	0	0	0	1	0	0	0	0
72	0	162	58.7	22.367	0	0	0	0	0	1	0	0	0	0	0	0	1	0	0	0	0
83	0	153	55	23.4952	0	0	0	0	0	1	0	0	0	0	0	0	1	0	0	0	0
52	0	163	60	22.5827	0	0	0	0	0	1	0	0	0	0	1	0	0	0	0	0	0
64	0	164	70	26.0262	0	0	0	0	0	1	0	0	0	0	0	0	1	0	0	0	0
69	0	163	65	24.4646	0	0	0	0	0	1	0	0	0	0	0	0	1	0	0	0	0
66	1	153	48.6	20.7612	0	0	0	0	0	1	0	0	0	0	0	0	1	0	0	1	0
67	1	154	47.7	20.113	0	0	0	0	0	1	0	0	0	0	0	0	1	0	0	0	0
71	0	165	56	20.5693	0	0	0	0	0	1	0	0	0	0	0	0	1	0	0	0	0
85	1	143	47	22.984	0	0	0	0	0	1	0	0	0	0	1	0	0	0	0	0	0
71	0	154	53	22.3478	0	0	0	0	0	0	0	0	1	0	0	0	1	1	0	0	0
62	0	178	66	20.8307	0	0	0	0	0	1	0	0	0	0	0	0	1	0	0	0	0
75	0	165	69	25.3444	0	0	0	0	0	1	0	0	0	0	0	0	1	0	0	0	0
61	0	163	68	25.5937	0	0	0	0	0	1	0	0	0	0	0	0	1	0	0	0	0
71	1	164	64	23.7954	0	0	0	0	0	1	0	0	0	0	0	0	1	0	0	0	0
71	1	151	48.5	21.271	0	0	0	0	0	0	0	0	1	0	0	0	1	1	0	0	0
61	0	160	49	19.1406	0	0	0	0	0	0	0	0	1	0	0	0	1	1	0	0	0
72	1	147	50	23.1385	1	0	1	0	0	1	0	0	0	0	0	0	1	0	0	0	0
56	0	179	79	24.6559	0	0	0	0	0	1	0	0	0	0	0	0	1	0	0	1	0
62	0	167	64	22.9481	0	0	0	0	1	1	0	0	0	0	1	0	0	0	0	0	0
63	0	166	63	22.8625	0	0	0	0	1	1	0	0	0	0	0	0	1	0	0	0	0
69	0	164.5	76	28.0855	0	0	0	0	0	1	0	0	0	0	0	0	1	0	0	0	0
62	0	165	82	30.1194	0	0	0	1	0	1	0	0	0	0	0	0	1	0	0	0	0
72	1	155	58	24.1415	0	0	0	0	0	0	0	1	0	0	0	0	1	0	0	0	0
65	1	167	67	24.0238	0	0	0	0	0	1	0	0	0	0	0	0	1	0	0	0	0
49	0	158	73	29.2421	0	0	0	1	0	0	0	0	1	0	0	0	1	1	0	0	0
70	0	170	73	25.2595	0	1	0	0	0	1	0	0	0	0	0	0	1	0	0	0	0
86	0	157	48	19.4734	0	0	0	0	0	1	0	0	0	0	0	0	1	0	0	0	0
62	0	169	65	22.7583	0	0	0	0	0	1	0	0	0	0	0	0	1	0	0	0	0
65	1	155.6	55.8	23.047	0	0	0	0	0	1	0	0	0	0	0	0	1	0	1	1	0
59	0	172	49.9	16.8672	1	0	1	0	0	0	0	0	1	0	0	0	1	1	0	1	0
70	1	158	55	22.0317	0	0	0	0	0	0	0	0	1	0	0	0	1	1	0	0	0
87	0	166	56.5	20.5037	0	0	0	0	0	1	0	0	0	0	0	0	1	0	0	0	0
75	0	168.5	63.4	22.33	1	0	0	0	0	1	0	0	0	0	0	0	1	0	0	0	0
71	0	167	72	25.8166	0	0	0	0	0	1	0	0	0	0	0	0	1	0	0	0	0
78	0	171	65	22.2291	0	0	0	0	0	1	0	0	0	0	0	0	1	0	0	0	0
81	1	156	55	22.6003	0	0	0	0	0	1	0	0	0	0	0	0	1	0	1	1	0
81	0	160	52	20.3125	0	1	0	0	0	1	0	0	0	0	0	0	1	0	0	0	0
63	1	155	70	29.1363	1	0	0	0	0	0	0	0	1	0	0	0	1	1	0	0	0
77	0	150	45.2	20.0889	0	0	0	0	0	0	0	0	1	0	0	0	1	1	0	0	0
84	0	162	65	24.7676	0	0	1	0	0	1	0	0	0	0	0	0	1	0	0	0	0
51	1	158	64	25.6369	0	0	0	0	0	0	0	0	1	0	0	0	1	1	0	0	0
34	0	167	75	26.8923	0	0	0	0	0	0	1	0	0	0	0	0	1	0	0	0	0
76	0	166	64	23.2254	0	0	0	0	0	1	0	0	0	0	0	0	1	0	0	0	0
69	0	158	54	21.6311	0	0	0	0	0	0	0	0	1	0	0	0	1	1	0	1	0
68	0	160	65	25.3906	0	1	0	0	0	0	0	0	1	0	0	0	1	1	1	0	0
78	0	152	65	28.1337	0	0	0	0	0	1	0	0	0	0	0	0	1	0	0	0	0
73	1	148	46	21.0007	0	0	0	0	0	0	0	0	1	0	0	0	1	1	0	0	0
87	0	166	62	22.4996	0	1	0	0	0	1	0	0	0	0	0	0	1	0	0	0	0
60	0	170	58	20.0692	0	0	0	1	0	1	0	0	0	0	1	0	0	0	0	0	0
72	1	149	31	13.9633	0	0	0	0	0	1	0	0	0	0	0	0	1	0	0	0	0
54	1	150	72.5	32.2222	0	0	0	0	0	0	0	0	1	0	0	0	1	1	0	0	0
84	0	162	59.5	22.6718	0	0	0	0	0	1	0	0	0	0	0	0	1	0	0	0	0
81	1	147	51	23.6013	0	0	0	0	0	1	0	0	0	0	0	0	1	0	0	0	0
59	0	162	68	25.9107	0	0	0	0	0	0	0	0	1	0	0	0	1	1	0	0	0
57	0	165	54	19.8347	0	0	0	0	0	1	0	0	0	0	0	0	1	0	0	0	0
54	0	163	72.3	27.2122	1	1	1	0	0	0	0	0	1	0	0	0	0	1	1	0	0
71	0	109	64	53.8675	0	1	0	0	0	1	0	0	0	0	0	0	1	0	0	0	0
48	0	164	75	27.8852	0	0	0	0	0	1	0	0	0	0	0	0	0	0	0	0	0
77	0	165	65	23.8751	0	0	0	0	0	1	0	0	0	0	0	0	1	0	0	0	0
71	1	146	55	25.8022	1	1	0	0	0	0	0	0	1	0	0	0	1	1	0	0	0
80	1	153	53	22.6409	0	0	0	0	0	1	0	0	0	0	0	0	1	0	0	0	0
76	0	163	52	19.5717	0	0	0	0	0	1	0	0	0	0	0	0	1	0	0	0	0
68	0	164	53	19.7055	0	0	0	0	0	1	0	0	0	0	0	0	1	0	0	0	0
72	0	167.5	58.9	20.9935	0	1	0	0	0	1	0	0	0	0	0	0	1	0	0	0	0
73	0	167	88	31.5537	0	0	0	0	0	1	0	0	0	0	0	0	1	0	0	0	0
71	0	167	67	24.0238	1	0	1	0	0	0	0	1	0	0	1	0	0	1	0	0	0
59	1	159.5	50.5	19.8504	0	0	0	0	0	0	0	0	1	0	0	0	1	1	0	0	0
77	0	165	52.6	19.3205	1	0	1	0	0	0	0	0	1	0	0	0	1	1	0	0	0
62	0	168	75	26.5731	0	0	0	0	0	0	0	0	1	0	0	0	1	1	0	1	0
71	1	151	52	22.806	0	0	0	0	0	0	0	0	1	0	0	0	1	1	0	1	0
79	0	162	55	20.9572	0	0	0	0	0	1	0	0	0	0	0	0	1	0	0	0	0
80	0	157.5	66.7	26.8884	0	0	0	0	0	1	0	0	0	0	0	0	1	0	0	0	0
74	0	164	62	23.0518	0	1	0	0	0	1	0	0	0	0	0	0	0	0	0	0	0
79	0	173	63	21.0498	0	0	0	0	0	1	0	0	0	0	0	0	1	0	0	0	0
79	0	171	76	25.9909	0	0	0	0	0	1	0	0	0	0	0	0	1	0	0	0	0
75	1	150	51.7	22.9778	0	1	0	0	0	1	0	0	0	0	0	0	1	0	0	0	0
82	1	151	52	22.806	0	0	0	0	0	1	0	0	0	0	0	0	1	0	0	0	0
77	0	170	62	21.4533	0	1	0	0	0	0	0	0	1	0	0	0	1	1	0	0	0
68	0	168	64	22.6757	0	0	0	0	0	1	0	0	0	0	0	0	1	0	0	0	0
49	1	154	52	21.9261	0	0	0	0	0	0	0	0	1	0	0	0	1	1	0	0	0
84	1	140	39	19.898	0	0	0	0	0	0	0	0	1	0	0	0	0	1	0	0	0
77	0	160	62.5	24.4141	0	0	0	0	0	0	0	0	1	0	0	0	1	1	0	0	0
77	1	152	52	22.5069	0	0	0	0	0	1	0	0	0	0	0	0	1	0	0	0	0
75	1	156	60	24.6548	0	0	0	0	0	1	0	0	0	0	1	0	0	0	0	0	0
78	1	155	53	22.0604	0	0	0	0	0	1	0	0	0	0	0	0	1	0	0	0	0
77	1	146	56	26.2713	0	0	0	0	0	1	0	0	0	0	0	0	1	0	0	0	0
71	1	167	55	19.721	0	0	0	0	0	1	0	0	0	0	0	0	1	0	0	0	0
40	0	171	63	21.5451	0	0	0	0	0	0	1	0	0	0	0	0	1	0	0	0	0
80	1	147	45	20.8247	0	0	0	0	0	0	0	0	1	0	0	0	1	1	0	0	0
69	1	159	63	24.9199	0	0	0	0	0	0	0	0	1	0	0	0	0	1	0	0	0
83	1	151	46	20.1746	0	0	0	0	0	0	0	0	1	0	0	0	1	1	0	0	0
79	0	160	63.5	24.8047	0	1	0	0	0	1	0	0	0	0	0	0	1	0	0	0	0
63	0	166	63	22.8625	0	0	0	0	0	0	0	0	1	0	0	0	1	1	0	0	0
59	0	160	60	23.4375	0	0	0	0	0	0	0	0	1	0	0	0	1	1	0	0	0
82	0	147	39	18.048	0	0	0	0	0	1	0	0	0	0	0	0	1	0	0	1	0
58	0	168	62	21.9671	0	0	0	0	0	0	0	0	1	0	0	0	1	1	0	0	0
70	0	171	68	23.255	0	0	0	0	0	1	0	0	0	0	0	0	1	0	0	0	0
85	0	165	60	22.0386	0	0	0	0	0	1	0	0	0	0	0	0	1	0	0	1	0
80	0	154	60	25.2994	0	0	0	0	0	0	0	0	1	0	0	0	1	1	0	0	0
63	0	163	63	23.7118	0	0	0	0	0	1	0	0	0	0	0	0	1	0	0	0	0
82	0	173	75	25.0593	0	0	0	0	0	1	0	0	0	0	0	0	1	0	0	0	0
66	0	175	70	22.8571	0	0	0	0	0	1	0	0	0	0	0	0	1	0	0	0	0
73	0	157	63	25.5588	0	1	0	0	0	1	0	0	0	0	0	0	1	0	0	0	0
81	0	161	50	19.2894	0	0	0	0	0	0	0	0	1	0	0	0	0	1	0	0	0
70	0	163	56	21.0772	0	0	0	0	0	1	0	0	0	0	0	0	1	0	0	1	0
45	1	164	73.5	27.3275	0	0	0	0	0	0	0	0	1	0	0	0	1	1	0	0	0
69	0	165	77	28.2828	1	0	0	0	0	0	0	0	1	0	0	0	1	1	0	0	0
75	1	151.7	64.7	28.1147	0	0	1	0	0	1	0	0	0	0	0	0	1	0	0	1	0
68	1	150	46	20.4444	0	0	0	0	0	1	0	0	0	0	0	0	1	0	0	0	0
81	1	149	46	20.7198	0	0	0	0	0	1	0	0	0	0	0	0	1	0	0	1	0
69	1	160	49	19.1406	0	0	0	0	0	0	0	0	1	0	0	0	1	1	0	0	0
74	1	149	42	18.9181	0	0	0	0	0	1	0	0	0	0	0	0	1	0	0	0	0
80	1	148	62	28.3053	0	0	0	0	0	0	0	0	1	0	0	0	1	1	0	0	0
75	1	153.5	47.2	20.032	0	0	0	0	0	1	0	0	0	0	0	0	1	0	0	0	0
76	0	159	68.5	27.0954	0	0	0	0	0	1	0	0	0	0	0	0	1	0	0	0	0
58	1	151	46	20.1746	1	0	0	0	0	1	0	0	0	0	1	0	0	1	0	0	0
65	1	148	48	21.9138	0	1	0	0	0	0	0	0	1	0	0	0	1	1	0	0	0
80	0	164	74	27.5134	0	0	0	0	0	1	0	0	0	0	0	0	1	0	0	0	0
70	1	160	62	24.2188	0	0	0	0	0	1	0	0	0	0	0	0	1	0	0	1	0
73	0	158	63	25.2363	0	1	0	0	0	1	0	0	0	0	0	0	1	0	0	0	0
57	0	165	65	23.8751	0	0	0	0	0	0	0	0	1	0	0	0	1	1	0	1	0
82	0	157	57	23.1247	0	1	0	0	0	1	0	0	0	0	0	0	1	0	0	0	0
67	1	148	83.5	38.1209	1	0	0	0	0	0	0	0	1	0	0	0	1	1	1	0	0
87	0	161	53	20.4467	0	1	0	0	0	1	0	0	0	0	0	0	1	0	0	0	0
70	0	166	67	24.3141	0	0	0	0	0	1	0	0	0	0	0	0	1	0	0	0	0
72	0	162	65	24.7676	1	0	0	0	0	1	0	0	0	0	0	0	1	0	0	0	0
57	0	180	74	22.8395	0	0	0	0	0	1	0	0	0	0	0	0	1	0	0	0	0
78	1	140	42	21.4286	0	0	0	0	0	0	0	0	1	0	0	0	1	1	0	0	0
85	0	151	48.8	21.4026	0	0	0	0	0	1	0	0	0	0	1	0	0	0	0	0	0
61	1	157	49.5	20.082	0	0	0	0	0	0	0	0	1	0	0	0	1	1	0	0	0
77	0	162	56	21.3382	0	0	0	0	0	1	0	0	0	0	1	0	0	0	0	0	0
47	1	160	59	23.0469	0	0	0	0	0	1	0	0	0	0	0	0	1	0	1	0	0
48	1	160	60	23.4375	0	0	0	0	0	1	0	0	0	0	1	0	0	0	0	0	0
72	0	171	69	23.597	0	0	0	0	0	1	0	0	0	0	0	0	1	0	0	0	0
82	0	168	72	25.5102	0	0	0	0	0	0	0	0	1	0	0	0	1	1	1	0	0
79	1	158	63	25.2363	0	0	0	0	0	0	0	0	1	0	0	0	0	1	0	0	0
67	0	168	65	23.03	0	0	0	0	0	1	0	0	0	0	0	0	1	0	0	1	0
75	0	165	65	23.8751	0	1	0	0	0	0	0	0	1	0	0	0	1	1	0	0	0
65	0	165	67	24.6097	0	0	0	0	0	1	0	0	0	0	0	0	1	0	0	0	0
77	1	148	61	27.8488	0	0	0	0	0	0	0	0	1	0	0	0	1	1	0	0	0
70	0	165	69	25.3444	0	1	0	0	0	1	0	0	0	0	0	0	1	0	0	0	0
71	1	153	52	22.2137	0	0	0	0	0	0	0	0	1	0	0	0	1	1	0	1	0
69	0	163	59	22.2063	0	0	0	1	0	1	0	0	0	0	0	0	1	0	0	0	0
78	0	156	62	25.4767	1	0	0	0	0	0	0	0	1	0	0	0	1	1	0	0	0
71	0	176	83	26.7949	0	1	0	0	0	1	0	0	0	0	0	0	1	0	0	0	0
75	1	151.5	58	25.2699	1	0	0	0	0	0	0	0	1	0	0	0	1	1	0	1	0
69	0	160	74	28.9062	0	0	0	1	0	0	0	0	1	0	0	0	1	1	0	0	0
79	1	150	53	23.5556	0	0	0	0	0	0	0	0	1	0	0	0	1	1	0	1	0
57	0	167.5	71.1	25.3419	0	0	0	0	0	1	0	0	0	0	0	0	1	0	0	0	0
61	1	147	45	20.8247	0	0	0	0	0	1	0	0	0	0	0	0	1	0	0	0	0
79	1	145	49	23.3056	0	0	0	0	1	0	0	0	1	0	0	0	1	1	0	0	0
63	1	155	52	21.6441	0	0	0	0	0	1	0	0	0	0	1	0	0	0	0	0	0
82	0	151	46	20.1746	0	0	0	0	0	1	0	0	0	0	0	0	1	0	0	0	0
80	0	168	68.5	24.2701	0	0	0	0	0	1	0	0	0	0	0	0	1	0	0	0	0
66	1	155	54	22.4766	0	1	0	0	0	1	0	0	0	0	0	0	1	0	0	0	0
81	1	147	54	24.9896	0	0	0	0	0	0	0	1	0	0	0	0	1	1	0	0	0
79	1	140	48	24.4898	0	0	0	0	0	0	0	0	1	0	0	0	1	1	1	0	0
40	0	169	70	24.5089	0	0	0	0	0	1	0	0	0	0	0	0	1	0	0	0	0
57	0	168	58	20.5499	0	0	0	0	0	1	0	0	0	0	1	0	0	0	0	0	0
71	0	170	72	24.9135	0	1	0	0	0	1	0	0	0	0	0	0	1	0	0	0	0
74	0	170	79	27.3356	0	0	0	1	0	1	0	0	0	0	0	0	1	0	0	0	0
75	0	171	77	26.3329	0	0	0	0	0	0	0	1	0	0	0	0	1	0	1	0	0
75	1	150	57	25.3333	0	0	0	0	0	0	0	0	1	0	0	0	1	1	0	0	0
76	1	146	40.9	19.1875	1	1	1	0	0	1	0	0	0	0	0	0	1	0	0	0	0
70	0	166	60	21.7738	0	0	0	0	0	1	0	0	0	0	0	0	1	0	0	0	0
71	0	161	67	25.8478	0	0	0	0	0	1	0	0	0	0	0	0	1	0	0	0	0
63	0	159.7	67	26.2703	0	0	0	0	0	1	0	0	0	0	0	0	1	0	0	0	0
65	1	150	44	19.5556	0	0	0	0	0	0	0	0	1	0	0	0	1	1	0	0	0
69	1	157	60	24.3418	0	0	0	0	0	1	0	0	0	0	0	0	1	0	0	0	0
66	0	167	65	23.3067	0	1	0	0	0	1	0	0	0	0	0	0	1	0	0	0	0
48	1	158	58	23.2335	0	0	0	0	0	1	0	0	0	0	0	1	0	0	0	1	0
62	0	180	64	19.7531	0	0	0	0	0	0	0	0	1	0	0	0	1	1	0	0	0
92	0	152	52	22.5069	0	0	0	0	0	1	0	0	0	0	0	0	1	0	0	0	0
84	1	140	58	29.5918	0	0	0	0	0	1	0	0	0	0	0	0	1	0	0	1	0
53	1	166	58	21.048	0	1	0	0	0	0	0	1	0	0	0	0	0	1	0	0	0
72	0	164	59	21.9363	0	0	0	0	0	1	0	0	0	0	1	0	0	0	0	0	0
75	0	165	64	23.5078	0	0	0	0	0	1	0	0	0	0	1	0	0	0	0	0	0
65	1	149.4	63	28.2254	0	0	0	0	0	0	0	0	1	0	0	0	1	1	0	1	0
72	1	154	57	24.0344	0	0	0	0	0	1	0	0	0	0	0	0	1	0	0	0	0
67	0	168.5	76.3	26.8735	0	1	0	0	0	1	0	0	0	0	0	0	1	0	0	0	0
26	1	161	50.6	19.5209	0	0	0	0	0	0	1	0	0	0	0	0	1	0	0	0	0
68	1	152	57	24.6711	1	1	0	0	0	0	0	0	1	0	0	0	1	1	0	0	0
78	0	164	64	23.7954	1	0	0	0	0	1	0	0	0	0	0	0	1	0	1	0	0
67	0	164	74	27.5134	0	0	0	0	0	1	0	0	0	0	0	0	1	0	1	0	0
61	0	171	75	25.6489	0	0	0	0	0	1	0	0	0	0	0	0	1	0	1	0	0
71	0	160	72	28.125	0	0	0	0	0	1	0	0	0	0	0	0	1	0	0	0	0
71	1	152	40	17.313	0	0	0	0	0	0	0	0	1	0	0	0	1	0	0	1	0
73	0	158	56	22.4323	0	0	0	0	0	1	0	0	0	0	0	0	1	0	0	0	0
80	0	163	69	25.9701	0	0	0	0	0	0	0	0	1	0	0	0	1	1	0	0	0
80	0	153	60	25.6312	0	0	0	0	0	1	0	0	0	0	0	0	1	0	0	0	0
72	0	168	76	26.9274	0	1	0	1	0	1	0	0	0	0	0	0	1	0	0	0	0
69	0	160	69.5	27.1484	0	0	0	0	0	0	0	1	0	0	0	0	1	0	1	0	0
59	0	165	72	26.4463	0	0	0	0	0	1	0	0	0	0	0	0	1	0	0	0	0
34	0	181	68	20.7564	0	0	0	0	0	0	1	0	0	0	0	0	1	0	0	0	0
49	0	179	65.3	20.3801	0	0	0	1	0	0	0	0	1	0	0	0	1	1	1	0	0
66	0	174	78	25.763	0	0	0	0	0	1	0	0	0	0	1	0	0	0	0	0	0
49	1	157	56	22.719	0	0	0	0	0	1	0	0	0	0	1	0	0	0	0	1	0
62	0	168	72	25.5102	1	1	0	0	1	1	0	0	0	0	0	0	1	0	0	0	0
58	0	172	71	23.9995	0	0	0	0	0	1	0	0	0	0	0	0	1	0	0	0	0
63	0	166	60	21.7738	0	0	0	0	0	1	0	0	0	0	0	0	1	0	0	0	0
30	1	155	51	21.2279	0	0	0	0	0	0	1	0	0	0	0	0	1	0	0	0	0
69	1	157	47	19.0677	0	0	0	0	0	0	0	0	1	0	0	0	1	1	0	0	0
71	1	149	49.5	22.2963	0	0	0	0	0	0	0	0	1	0	0	0	1	1	1	0	0
25	0	176.5	91	29.2114	0	0	0	0	0	0	1	0	0	0	0	0	1	0	0	0	0
40	0	193	95	25.504	0	0	0	0	0	1	0	0	0	0	0	0	1	0	0	0	0
76	0	157	48	19.4734	0	1	0	0	0	1	0	0	0	0	0	0	1	0	0	0	0
75	0	162	67.9	25.8726	1	0	1	0	0	1	0	0	0	0	0	0	1	0	0	0	0
84	1	144.5	39.1	18.7258	0	0	0	0	0	0	0	0	1	0	0	0	1	1	0	0	0
63	0	167	76	27.2509	0	0	0	1	0	1	0	0	0	0	0	1	0	0	0	0	0
76	1	165	60	22.0386	0	0	0	0	0	1	0	0	0	0	0	0	1	0	0	0	0
70	0	168	75	26.5731	0	0	0	0	0	1	0	0	0	0	1	0	0	0	0	0	0
59	0	167	67	24.0238	1	0	1	0	0	0	0	0	1	0	0	0	1	1	0	0	0
45	0	168	75	26.5731	0	0	0	0	0	1	0	0	0	0	1	0	0	0	0	0	0
60	1	159	55	21.7555	0	0	0	0	0	1	0	0	0	0	0	0	1	0	0	0	0
59	0	178	78	24.6181	0	0	0	0	0	1	0	0	0	0	0	1	0	0	0	0	0
66	1	152	60	25.9695	0	0	0	0	0	1	0	0	0	0	0	0	1	0	0	0	0
40	1	160	57	22.2656	0	0	0	0	0	0	1	0	0	0	0	0	1	0	0	0	0
65	0	164.7	85.8	31.6301	0	0	0	0	0	1	0	0	0	0	0	1	0	0	1	1	0
77	1	152	47	20.3428	1	0	0	0	0	0	0	0	1	0	0	0	1	1	0	0	0
84	1	156	50	20.5457	0	0	0	0	0	1	0	0	0	0	0	0	1	0	1	0	0
48	0	170	58	20.0692	0	0	0	1	0	1	0	0	0	0	1	0	0	0	0	0	0
78	0	167	68	24.3824	0	0	0	0	0	1	0	0	0	0	0	0	1	0	0	0	0
72	1	148	41	18.718	0	0	0	0	0	0	0	0	1	0	0	0	1	1	0	0	0
72	1	155	53	22.0604	0	0	0	0	0	1	0	0	0	0	1	0	0	0	0	0	0
72	0	165	59	21.6713	0	0	0	0	0	1	0	0	0	0	0	0	1	0	0	0	0
74	1	148	44	20.0877	0	0	0	0	0	0	0	0	1	0	0	0	1	1	0	0	0
63	1	152	44	19.0443	0	0	0	0	0	1	0	0	0	0	0	0	1	0	0	0	0
69	0	165	60	22.0386	0	0	0	0	0	1	0	0	0	0	1	0	0	1	0	0	0
32	1	159	50	19.7777	0	0	0	0	0	1	0	0	0	0	0	0	1	0	0	0	0
78	0	175	87	28.4082	0	1	0	0	1	1	0	0	0	0	1	0	0	0	0	0	0
66	0	160	76	29.6875	0	0	0	0	0	0	1	0	0	0	0	0	1	0	0	1	0
50	1	158	60	24.0346	0	0	0	0	0	0	1	0	0	0	0	0	1	0	1	0	1
64	1	157	62	25.1532	0	1	0	0	0	1	0	0	0	0	1	0	0	0	0	0	0
20	0	178	72	22.7244	0	0	0	0	0	1	0	0	0	0	0	0	1	0	0	1	0
46	0	166	85	30.8463	0	1	0	1	0	1	0	0	0	0	1	0	0	0	0	0	0
65	1	157	67	27.1816	0	0	0	0	0	1	0	0	0	0	1	0	0	0	0	0	0
34	0	166	59.2	21.4835	0	0	0	0	0	1	0	0	0	0	1	0	0	0	0	0	0
35	0	175	78	25.4694	0	0	0	0	0	0	1	0	0	0	0	0	1	0	0	1	0
67	0	164	66	24.539	0	0	0	0	0	1	0	0	0	0	0	0	1	0	1	0	0
63	1	155	63	26.2227	0	0	0	1	0	1	0	0	0	0	0	0	1	0	0	0	0
76	0	158	47	18.8271	1	0	0	0	0	1	0	0	0	0	1	0	0	0	0	0	0
68	0	159	67	26.5021	0	1	0	0	0	1	0	0	0	0	1	0	0	0	0	0	0
30	0	173	81	27.0641	0	0	0	0	0	0	0	1	0	0	0	0	1	1	1	0	0
76	0	166	74	26.8544	0	0	0	0	0	1	0	0	0	0	0	0	1	0	0	0	0
62	0	163.6	55	20.5493	1	1	0	1	0	1	0	0	0	0	1	0	0	0	0	0	0
75	1	150	44	19.5556	0	1	0	0	1	0	0	0	1	0	0	0	1	1	0	0	0
75	1	150	44	19.5556	0	1	0	0	1	0	0	1	0	0	0	0	1	1	1	0	0
77	0	160	68	26.5625	0	0	0	0	0	1	0	0	0	0	0	0	1	0	0	0	0
78	1	143	51	24.9401	0	0	0	0	0	0	0	1	0	0	0	0	0	1	0	0	0
65	0	165	70	25.7117	0	0	0	0	0	1	0	0	0	0	1	0	0	0	0	1	0
76	1	148	51	23.2834	0	0	0	0	0	0	0	0	1	0	0	0	1	1	0	0	0
68	0	160	65	25.3906	0	1	0	0	0	0	0	0	1	0	0	0	1	1	1	0	0
67	0	164	77	28.6288	0	0	0	0	0	0	0	0	1	0	0	0	1	1	1	1	0
73	0	176	76	24.5351	1	1	0	0	0	1	0	0	0	0	0	0	1	0	0	0	0
77	1	145	51	24.2568	0	0	0	0	0	1	0	0	0	0	0	0	1	0	0	0	0
38	0	169	86	30.111	0	0	0	0	0	1	0	0	0	0	1	0	0	0	0	0	0
72	0	170	70	24.2215	0	0	0	0	0	1	0	0	0	0	0	0	1	0	0	0	0
61	1	149	59	26.5754	0	1	0	1	0	0	0	1	0	0	0	0	0	1	1	0	0
69	0	167	55	19.721	0	1	0	0	0	1	0	0	0	0	0	0	1	0	0	0	0
56	0	172	58	19.6052	0	0	0	0	0	1	0	0	0	0	0	0	1	0	1	0	0
73	0	165	67	24.6097	0	0	0	0	0	0	0	0	1	0	0	0	1	1	1	0	0
73	1	144	56	27.0062	0	0	0	0	0	0	0	0	1	0	0	0	1	1	1	1	0
75	1	155	67	27.8876	0	0	0	0	0	0	0	0	1	0	0	0	1	1	0	0	0
77	1	143	42	20.5389	0	0	0	0	0	0	0	0	1	0	0	0	1	1	0	0	0
79	0	169	68	23.8087	0	1	0	0	0	0	0	0	1	0	0	0	1	1	1	1	0	VCM 2g
88	1	148	52	23.74	0	0	0	0	0	0	0	0	1	0	0	0	0	1	1	0	0
79	0	168	65	23.03	0	1	0	0	0	0	0	1	0	0	1	0	0	1	0	0	0
74	0	164	61	22.68	0	1	0	1	0	0	0	0	1	0	0	0	1	1	1	1	0
83	0	157	57	23.1247	0	0	0	0	0	0	0	0	1	0	0	0	1	1	0	1	0
63	0	170	66	22.8374	1	0	1	0	0	0	0	1	0	0	0	0	0	1	1	0	0	VCMパウダー
85	1	144	44.6	21.5085	0	0	0	0	0	0	0	0	1	0	0	0	1	1	0	0	0
36	0	170.5	73.6	25.318	0	0	0	1	0	1	0	0	0	0	1	0	0	0	0	0	0
70	0	171	80	27.3588	0	1	1	0	0	0	1	0	0	0	0	0	1	0	0	0	1
65	1	155	50	20.8117	0	0	0	0	0	0	1	0	0	0	0	0	1	0	0	0	0
61	0	171	86	29.4108	0	1	0	0	0	0	0	1	0	0	0	1	0	1	0	0	0
61	0	175	84	27.4286	0	1	0	0	0	1	0	0	0	0	0	0	1	0	1	0	0
77	1	157	51	20.6905	0	0	0	0	0	0	0	0	1	0	0	0	0	1	1	0	0
78	1	142	40	19.8373	0	0	0	0	0	1	0	0	0	0	1	0	0	0	0	0	0
78	1	142	40	19.8373	0	0	0	0	0	0	0	1	0	0	0	0	1	1	0	0	0
62	1	156	76	31.2295	0	1	0	0	0	0	1	0	0	0	0	0	1	0	1	0	1
83	0	167	68.5	24.5617	0	0	0	0	0	1	0	0	0	0	0	0	1	0	0	0	0
59	1	157	60	24.3418	0	0	0	1	0	0	0	0	1	0	0	0	1	0	0	0	0
69	0	172	73	24.6755	0	0	0	0	0	0	0	0	1	0	0	0	1	1	0	0	0
75	0	164	62	23.0518	0	0	0	0	0	1	0	0	0	0	0	0	1	0	0	0	0
61	0	168	69	24.4473	0	1	0	0	0	0	1	0	0	0	0	0	1	0	0	0	0
77	1	158	56	22.4323	0	0	0	0	0	0	0	0	1	0	0	0	1	1	0	0	0
76	0	154	64	26.986	0	1	0	0	0	0	0	0	1	0	0	0	1	1	0	0	0
81	0	165	56.1	20.6061	0	1	0	0	0	0	0	0	1	0	0	0	1	1	1	0	0
31	0	181	72	21.9774	0	0	0	1	0	0	1	0	0	0	0	0	1	0	0	0	0
80	1	164	65	24.1672	0	0	0	0	0	1	0	0	0	0	0	0	1	0	0	1	0
49	0	171	89	30.4367	1	0	0	0	0	1	0	0	0	0	1	0	0	0	0	0	0
78	1	146	51	23.9257	0	0	0	0	0	0	0	1	0	0	0	0	1	1	0	0	0
76	0	162	57	21.7193	0	1	0	0	0	1	0	0	0	0	0	0	1	0	0	0	0
76	0	160	68	26.5625	0	0	0	0	0	0	0	0	1	0	0	0	1	1	0	0	0
76	1	155	41	17.0656	0	1	0	0	0	0	0	0	1	0	0	0	1	1	0	0	0
87	0	155	66	27.4714	0	0	0	0	0	1	0	0	0	0	0	0	1	0	0	0	1
79	1	143	50	24.4511	0	0	0	0	0	1	0	0	0	0	0	0	1	0	0	0	0
80	1	139	42.8	22.1521	0	0	0	0	0	0	0	0	1	0	0	0	1	0	1	0	0
64	0	170	74	25.6055	0	0	0	0	0	1	0	0	0	0	0	0	1	0	0	0	0
74	0	168	56.5	20.0184	0	0	0	0	0	1	0	0	0	0	0	0	1	0	0	0	0
77	0	168	65	23.03	0	1	0	0	0	0	0	1	0	0	0	0	1	1	0	0	0	VCMパウダー
71	1	147	57	26.3779	0	0	0	0	0	0	1	0	0	0	0	0	1	0	0	0	1
64	0	164	71.2	26.4723	0	0	0	1	0	0	0	0	1	0	0	0	1	1	0	0	0
51	0	169	78	27.31	0	0	0	0	0	0	0	0	1	0	0	0	1	1	1	0	0	VCM 1.5g
78	1	147	54	24.9896	0	0	0	0	0	0	0	0	1	0	0	0	0	1	0	0	0
80	0	178	82	25.8806	0	1	0	1	0	1	0	0	0	0	0	0	1	0	0	0	0
66	1	154	40	16.8663	1	0	1	0	0	0	0	0	1	0	0	0	1	1	0	0	0
70	1	148	42	19.1746	1	0	1	0	0	0	0	0	1	0	0	0	1	0	0	0	0
70	0	167	54	19.3625	0	0	0	0	0	0	0	0	0	1	0	0	0	1	0	0	0	VCM
77	0	162	63	24.0055	0	1	0	0	0	0	0	1	0	0	0	0	0	1	1	0	0
70	1	148	43	19.6311	0	0	0	0	0	0	0	0	1	0	0	0	1	1	0	0	0
70	0	165	66	24.2424	0	0	0	0	0	0	1	0	0	0	0	0	1	0	0	0	0
74	0	180	66	20.3704	0	0	0	0	0	1	0	0	0	0	0	0	1	0	0	0	0
89	0	170	68	23.5294	0	0	0	1	0	0	0	1	0	0	0	0	1	1	0	0	0
68	0	165	74	27.1809	0	1	0	0	0	1	0	0	0	0	0	0	1	0	0	0	0	VCM
67	1	145	42.6	20.2616	0	1	0	0	0	0	1	0	0	0	0	0	1	0	0	0	0
61	0	169.8	75	26.0127	0	0	0	0	0	1	0	0	0	0	0	0	1	0	1	0	0
62	0	170	76	26.2976	0	0	0	0	0	0	0	0	1	0	0	0	1	1	0	0	0
78	1	152	47	20.3428	0	0	0	0	0	1	0	0	0	0	0	0	1	0	0	0	0
51	0	182	116	35.0199	1	0	0	1	0	1	0	0	0	0	1	0	0	0	0	0	0
61	0	163	71	26.7229	0	0	0	0	0	0	0	0	1	0	0	0	1	1	0	0	0
33	1	158	49.5	19.8286	0	0	0	0	0	0	1	0	0	0	0	0	1	0	0	0	0
81	0	172	72	24.3375	0	0	0	0	0	0	0	0	1	0	0	0	1	1	0	0	0
59	0	174.7	72.3	23.6893	0	0	0	0	0	1	0	0	0	0	1	0	0	0	0	0	0
60	1	152	42	18.1787	0	0	0	0	0	0	0	0	1	0	0	0	1	1	0	0	0
65	0	163.9	64.7	24.085	0	0	0	0	0	1	0	0	0	0	0	0	1	0	1	0	0
79	0	172	57.5	19.4362	1	1	1	0	0	0	0	1	0	0	0	0	1	1	0	0	0
85	1	153	49	20.9321	1	0	0	0	0	0	0	1	0	0	0	0	0	1	1	0	0	VCM 0.5g
63	1	149	44	19.8189	0	0	0	0	0	0	0	0	1	0	0	0	1	1	0	0	0
61	0	174	74	24.4418	0	0	0	0	0	0	0	0	1	0	0	0	1	1	1	0	0	VCM 2g
70	0	164	63	23.4236	0	0	0	0	0	0	1	0	0	0	0	0	1	0	0	0	1
62	0	169	73	25.5593	0	0	0	0	0	0	0	0	1	0	0	0	1	1	0	0	0
69	1	155	49	20.3954	0	0	0	0	0	0	0	0	1	0	0	0	1	1	0	0	0
69	0	175	89	29.0612	0	0	0	0	0	0	0	0	1	0	0	0	1	1	1	0	0
63	1	164	47	17.4747	0	0	0	0	0	0	0	0	1	0	0	0	1	1	0	0	0
76	1	152	48	20.7756	0	0	0	0	0	0	0	1	0	0	0	0	1	1	0	0	0
72	1	154	70	29.5159	0	0	0	0	0	0	0	0	1	0	0	0	1	1	1	1	0
77	1	156	65	26.7094	0	0	0	0	0	0	0	0	0	1	0	0	0	1	0	1	0
72	0	166	54	19.5965	0	0	0	0	0	0	0	0	1	0	0	0	1	1	0	0	0
67	0	162	52.5	20.0046	0	0	0	0	0	0	1	0	0	0	0	0	1	0	0	0	0
72	1	150.6	58.8	25.9255	0	0	0	0	0	1	0	0	0	0	0	0	1	0	0	0	0
83	1	152	45	19.4771	0	0	0	0	0	1	0	0	0	0	0	0	1	1	0	0	0
83	1	151	52	22.806	0	0	0	0	0	1	0	0	0	0	1	0	0	0	0	0	0
70	0	159	64.1	25.355	1	0	0	0	0	1	0	0	0	0	1	0	0	0	0	0	0
51	0	164	59	21.9363	0	0	0	0	0	0	1	0	0	0	0	0	1	0	0	0	0
74	1	146	48	22.5183	0	0	0	0	0	0	0	0	1	0	0	0	1	1	0	0	0
34	0	171	63	21.5451	0	0	0	0	0	0	1	0	0	0	0	0	1	0	1	0	0	VCM 2g
83	1	140	42	21.4286	0	0	0	0	0	1	0	0	0	0	1	0	0	0	0	0	0
72	1	156	58	23.833	0	0	0	0	0	0	0	0	1	0	0	0	0	1	1	0	0	VCM
60	0	165	66	24.2424	0	0	0	1	0	1	0	0	0	0	0	0	1	0	0	0	0
55	0	169	58	20.3074	0	0	0	1	0	1	0	0	0	0	1	0	0	0	0	0	0
61	1	156	65	26.7094	0	0	0	0	0	1	0	0	0	0	1	0	0	0	0	0	0
52	0	175	84	27.4286	0	0	0	0	0	0	0	0	1	0	0	0	1	1	1	1	0
90	0	163	53	19.9481	0	0	0	0	0	0	0	1	0	0	0	0	1	1	0	0	0
31	0	174	101	33.3598	0	0	0	0	0	0	1	0	0	0	0	0	1	0	0	0	0
69	0	165	73	26.8136	0	0	0	0	0	1	0	0	0	0	0	0	1	0	0	0	1
66	1	159	53	20.9644	0	0	0	0	0	0	1	0	0	0	0	0	1	0	0	0	1
52	0	178	82	25.8806	0	0	0	0	0	1	0	0	0	0	0	0	1	0	0	0	0
65	0	177	79	25.2163	0	1	0	0	0	0	0	0	1	0	0	0	1	1	0	0	0
56	0	170	80	27.6817	0	0	0	1	0	0	0	0	1	0	0	0	1	1	0	0	0
60	0	167	72	25.8166	0	0	0	0	0	0	0	0	1	0	0	0	1	1	0	0	0
69	1	145	61	29.0131	0	0	0	0	0	0	0	1	0	0	0	0	1	1	0	0	0
69	1	155	63	26.2227	0	0	0	0	0	0	0	0	1	0	0	0	1	1	0	0	0
80	1	146	33.2	15.5752	0	0	0	0	0	0	0	1	0	0	0	0	1	1	0	0	0
55	1	157.6	51.6	20.7748	0	0	0	0	0	1	0	0	0	0	1	0	0	0	0	0	0
86	0	167.5	74	26.3756	0	0	0	0	1	1	0	0	0	0	0	0	1	0	0	0	0
64	0	170	65.8	22.7682	0	1	0	1	0	0	0	0	1	0	0	0	1	1	0	0	0
63	1	165	49	17.9982	0	0	0	0	0	0	0	1	0	0	0	0	1	1	0	0	0
60	0	160	74	28.9062	0	0	0	1	0	1	0	0	0	0	1	0	0	0	0	0	0
29	0	184	75	22.1526	0	0	0	0	0	0	0	1	0	0	0	0	1	1	1	0	0
66	0	156.8	54.7	22.2482	0	0	0	0	0	1	0	0	0	0	1	0	0	0	0	0	0
70	0	158	49	19.6283	1	0	1	0	0	0	0	0	1	0	0	1	0	0	1	0	0
22	0	181	96	29.3031	0	0	0	1	0	0	1	0	0	0	0	0	1	0	0	0	0
47	0	185	97	28.3419	0	1	0	0	0	0	0	0	1	0	0	1	0	1	0	0	0	VCM 2g
59	1	159	65	25.711	0	0	0	0	0	0	0	1	0	0	0	0	0	1	1	0	0
70	1	152	45	19.4771	0	0	0	0	0	0	0	0	1	0	0	0	1	0	0	0	0
69	0	168	68	24.093	0	0	0	0	0	1	0	0	0	0	0	0	0	0	1	0	0
62	1	153.5	63	26.7377	0	0	0	0	0	1	0	0	0	0	0	0	1	0	0	0	0
68	1	156	70	28.764	0	1	0	0	0	0	0	1	0	0	0	0	0	1	1	0	0
71	0	159	63.3	25.0386	0	0	0	0	0	1	0	0	0	0	0	0	1	0	0	0	0
32	0	169	53.8	18.8369	0	0	0	0	0	1	0	0	0	0	1	0	0	0	0	0	0
73	0	177.3	78.6	25.0037	0	0	0	0	0	0	1	0	0	0	0	0	1	0	0	0	0
65	0	180	79	24.3827	0	0	0	0	0	0	1	0	0	0	0	0	1	0	1	0	1
62	1	161	56	21.6041	0	0	0	0	0	0	0	1	0	0	0	0	1	1	1	1	0
69	0	166	62	22.4996	0	0	0	0	0	0	0	0	1	0	0	0	1	1	0	0	0
70	0	169.7	67.2	23.3349	0	0	0	0	0	1	0	0	0	0	0	0	1	0	0	0	0
79	0	163	66	24.841	0	0	0	0	0	0	0	0	1	0	0	0	1	1	0	0	0
35	0	170	63	21.7993	0	0	0	0	0	0	0	0	1	0	0	0	1	1	1	0	0
59	0	170	63	21.7993	0	0	0	0	0	1	0	0	0	0	1	0	0	0	0	0	0
59	0	167	56.2	20.1513	0	0	0	1	0	1	0	0	0	0	1	0	0	0	0	0	0
47	0	171	86	29.4108	0	1	0	0	0	1	0	0	0	0	1	0	0	0	0	0	0
67	1	148	54	24.653	0	0	0	0	0	0	0	1	0	0	0	0	1	1	0	0	0
60	0	170	68	23.5294	0	0	0	0	0	1	0	0	0	0	1	0	0	0	0	0	0
76	0	167	71	25.4581	0	0	0	0	0	0	0	0	1	0	0	0	1	1	1	1	0
78	1	148.4	42.7	19.3892	0	0	0	0	1	1	0	0	0	0	1	0	0	0	0	0	0
62	0	141.3	46	23.0395	1	0	0	0	0	1	0	0	0	0	1	0	0	0	0	0	0
68	0	170.3	57.8	19.9296	0	0	0	0	1	1	0	0	0	0	0	0	1	0	0	0	0
82	1	151	38	16.6659	0	1	0	0	0	1	0	0	0	0	1	0	0	0	0	0	0
54	0	176	67.2	21.6942	0	0	0	0	0	1	0	0	0	0	1	0	0	0	0	0	0
62	0	166	64	23.2254	0	0	0	0	0	0	0	0	1	0	0	0	1	1	0	0	0
66	0	165.3	89.7	32.8282	0	0	0	1	0	1	0	0	0	0	0	0	1	0	0	0	0
68	0	160	48	18.75	0	1	0	0	0	0	0	0	1	0	0	0	1	1	0	0	0
72	0	161	61	23.533	0	0	1	0	1	0	0	1	0	0	0	0	1	1	0	0	0
72	1	158	66	26.4381	0	0	0	0	0	0	0	1	0	0	0	0	1	1	0	0	0
59	0	168	48	17.0068	0	0	0	0	0	1	0	0	0	0	1	0	0	0	0	0	0
85	0	163	64	24.0882	0	0	0	0	0	1	0	0	0	0	0	0	1	0	0	0	0
75	0	169	50	17.5064	1	0	0	0	0	0	0	1	0	0	0	0	1	1	0	0	0
80	1	149	46	20.7198	0	0	0	0	0	0	0	1	0	0	1	0	0	1	0	0	0
63	0	166	78	28.306	0	0	0	0	0	0	0	0	1	0	0	0	1	1	1	0	0
76	1	152	66	28.5665	1	0	0	0	0	0	0	1	0	0	0	0	1	1	0	0	0
70	0	162	68	25.9107	0	0	0	0	0	0	0	1	0	0	0	0	1	1	0	0	0
77	0	164	64	23.7954	0	0	0	0	0	1	0	0	0	0	0	0	1	0	0	0	0
62	0	174	71	23.4509	0	0	0	0	0	0	0	0	1	0	0	0	1	1	1	0	0
60	1	151	49	21.4903	0	0	0	0	0	0	0	0	0	1	0	0	0	1	0	0	0	VCM 2g
72	0	159	51	20.1733	0	0	0	0	0	0	1	0	0	0	0	0	1	0	0	0	1
88	0	161	70	27.0051	0	0	0	0	0	0	0	0	1	0	0	0	1	1	0	0	0
80	1	149	51	22.9719	0	0	0	0	0	1	0	0	0	0	0	0	1	0	0	0	0
86	1	146	56	26.2713	0	1	0	0	0	1	0	0	0	0	0	0	1	0	0	0	0
66	0	164	67.5	25.0967	0	0	0	0	0	1	0	0	0	0	0	0	1	0	1	0	0
78	1	156	50	20.5457	0	0	0	0	0	0	0	1	0	0	0	0	1	1	0	0	0
36	0	166	62	22.4996	0	0	0	0	0	0	1	0	0	0	0	0	1	0	0	0	0
62	1	154	50	21.0828	0	0	0	0	0	0	0	0	1	0	0	0	1	1	0	0	0
83	0	158	53	21.2306	0	0	0	0	0	1	0	0	0	0	1	0	0	0	0	0	0
56	0	165	67	24.6097	0	0	0	1	0	0	1	0	0	0	0	0	1	0	0	0	0
70	1	136	42	22.7076	1	0	0	0	1	0	0	1	0	0	0	0	1	1	0	0	0
83	1	150	50	22.2222	0	0	0	0	0	1	0	0	0	0	0	0	1	0	0	0	0
85	1	151	42	18.4202	0	0	0	0	0	0	0	1	0	0	0	0	1	1	0	0	0	VCMパウダー
88	0	165	65	23.8751	1	1	0	0	0	1	0	0	0	0	1	0	0	0	0	0	0
53	1	150	85	37.7778	0	0	0	0	0	1	0	0	0	0	0	0	1	0	0	0	0
83	0	162	57	21.7193	0	0	0	0	0	1	0	0	0	0	0	0	1	0	0	0	0
58	0	163	58	21.83	1	0	1	0	1	0	0	0	1	0	0	0	1	1	1	0	0
76	1	156	55	22.6003	0	0	0	0	0	0	0	1	0	0	0	0	0	1	0	0	0
68	0	165	74	27.1809	0	0	0	0	0	0	0	0	1	0	0	0	1	1	1	1	0
71	0	172	82	27.7177	0	0	0	0	0	0	0	0	1	0	0	0	1	1	1	0	0
79	1	151	46	20.1746	0	0	0	0	0	1	0	0	0	0	0	0	1	0	0	0	1
79	1	154	58	24.4561	0	0	0	0	0	0	0	0	1	0	0	0	1	1	0	0	0
79	1	148	43	19.6311	0	0	0	0	0	0	0	0	1	0	0	0	1	1	1	0	0
77	0	166	67	24.3141	0	0	0	1	0	0	0	1	0	0	0	0	1	1	0	0	0
84	0	158.5	52.4	20.858	0	0	0	0	0	0	0	0	1	0	0	0	1	1	0	0	0
70	0	163	80	30.1103	0	0	0	0	0	1	0	0	0	0	1	0	0	0	0	0	0
78	1	153	59	25.204	0	0	0	0	0	0	0	0	1	0	0	0	1	1	0	0	0
74	1	154	70	29.5159	0	1	0	0	0	0	0	0	1	0	0	0	1	1	0	0	0
83	1	148	40	18.2615	1	0	0	0	0	0	0	0	1	0	0	0	1	1	0	0	0
85	1	156	66	27.1203	0	0	0	0	0	0	0	0	1	0	0	0	1	1	0	0	0
49	0	161	81	31.2488	0	0	0	0	0	0	0	0	1	0	0	0	1	1	0	0	0
65	0	158	52.1	20.8701	0	0	0	0	0	1	0	0	0	0	1	0	0	0	0	0	0
61	0	163.5	79.5	29.7394	0	0	0	0	0	0	0	0	1	0	0	0	1	1	1	0	0
61	1	162.8	53.4	20.148	0	0	0	1	0	0	0	0	1	0	0	0	1	1	0	1	0
70	0	162	57	21.7193	0	0	0	0	0	0	0	0	1	0	0	0	1	1	1	0	0
64	1	146	55	25.8022	0	0	0	0	0	0	0	1	0	0	0	0	1	1	0	0	0
57	0	173	97	32.41	0	0	0	0	0	0	0	0	1	0	0	0	1	1	0	0	0	VCM 2g
68	0	155	60	24.974	0	0	0	0	0	0	0	0	1	0	0	0	1	1	0	0	0
68	0	164	58	21.5645	0	0	0	0	0	0	0	0	1	0	0	0	1	1	0	0	0
57	1	160	59	23.0469	0	0	0	0	0	0	0	0	1	0	0	0	1	1	0	0	0
50	0	167	94	33.705	0	1	0	0	1	0	0	0	1	0	0	0	1	1	1	0	0
79	1	149	69	31.0797	0	1	0	0	0	0	0	0	1	0	0	0	1	1	0	0	0
59	1	156	58	23.833	0	0	0	1	0	0	0	0	0	1	0	0	0	1	0	0	0
74	1	159	39	15.4266	0	0	0	0	0	0	0	0	1	0	0	0	0	1	1	0	0
83	0	169	54	18.9069	0	0	0	0	1	0	0	0	0	1	0	0	0	1	1	0	0
72	1	160	60	23.4375	0	0	0	0	0	0	0	0	1	0	0	0	1	1	0	0	0
81	0	155	60	24.974	0	1	0	0	0	0	0	0	1	0	0	0	1	1	1	0	0
70	1	146	47.5	22.2837	0	1	0	0	0	0	0	0	1	0	0	0	1	1	1	1	0
62	0	161	61	23.533	0	0	0	0	0	1	0	0	0	0	0	0	1	0	0	0	0
72	0	168	65	23.03	0	0	0	0	0	1	0	0	0	0	0	0	1	0	0	0	0
57	0	148	43	19.6311	1	0	1	0	0	0	0	0	1	0	0	0	1	1	0	0	0
80	1	142	45	22.317	0	0	0	0	0	0	0	0	0	1	0	0	1	1	0	0	0
67	0	163	60	22.5827	0	0	0	0	0	1	0	0	0	0	0	0	1	0	0	0	1
72	0	155	53	22.0604	0	1	0	0	0	0	0	0	1	0	0	0	1	1	0	0	0
69	1	144	45	21.7014	0	0	0	0	0	0	0	1	0	0	0	0	1	1	0	0	0
67	1	154	58	24.4561	0	0	0	0	0	0	0	0	1	0	0	0	0	1	1	0	0
50	0	168.9	69.2	24.2575	0	0	0	0	0	1	0	0	0	0	1	0	0	0	0	0	0
71	1	151	57	24.9989	0	0	0	0	0	0	0	0	1	0	0	0	1	1	1	0	0
72	0	168	80	28.3447	0	0	0	0	0	1	0	0	0	0	0	0	1	0	0	0	0
74	0	168	78	27.6361	0	0	0	0	0	0	0	1	0	0	0	0	0	1	1	0	0
66	1	158	79	31.6456	0	0	0	0	0	0	0	0	1	0	0	0	1	1	0	0	0
86	1	148	47	21.4573	0	0	0	0	0	0	0	1	0	0	0	0	0	1	1	0	0
80	0	159	59	23.3377	0	0	0	0	0	0	0	1	0	0	0	0	1	1	1	0	0	VCM 2g
68	0	160	65	25.3906	0	1	0	0	0	1	0	0	0	0	0	0	1	1	1	0	0
44	0	186	107	30.9284	0	0	0	0	0	0	0	0	1	0	0	0	1	1	0	1	0
64	1	153.5	50.5	21.4326	0	0	0	0	0	0	0	0	1	0	0	0	1	1	0	1	0
75	1	158	64	25.6369	0	0	0	0	0	0	0	0	1	0	0	0	1	1	0	1	0
67	0	175	64.7	21.1265	0	0	0	0	0	0	0	0	1	0	0	0	1	1	1	0	0
79	1	148	48	21.9138	0	1	0	0	0	0	0	0	1	0	0	0	0	1	1	0	0
79	0	163	68	25.5937	0	0	0	0	0	0	0	0	1	0	0	0	1	1	1	1	0	VCM
63	0	169	74	25.9095	0	0	0	0	0	0	0	0	1	0	0	0	1	1	0	0	0
58	0	170	78	26.9896	0	1	0	0	0	0	0	1	0	0	0	0	1	1	1	0	0
36	1	170	51	17.6471	0	0	0	0	0	0	1	0	0	0	0	0	1	0	1	0	0
74	0	154	58.7	24.7512	0	0	0	0	0	0	0	0	1	0	0	0	1	1	1	0	0
40	0	179	73	22.7833	0	0	0	0	0	0	1	0	0	0	0	0	1	0	0	0	0
64	1	151.5	52	22.6557	0	0	0	0	0	0	0	0	1	0	0	0	1	0	0	0	0
69	0	165.5	64	23.366	0	0	0	0	0	1	0	0	0	0	0	0	1	0	0	0	0
65	1	158	41	16.4237	0	0	0	1	0	0	0	0	1	0	0	0	1	1	1	1	0
66	1	155	46	19.1467	0	0	0	0	0	1	0	0	0	0	0	0	1	0	1	0	0	VCM
90	1	146	47	22.0492	0	0	0	0	0	0	0	0	0	1	0	0	0	1	0	0	0
65	0	179	86	26.8406	0	0	0	0	0	0	0	0	1	0	0	0	1	1	0	0	0
78	1	149.7	69	30.7897	0	0	0	0	0	0	0	0	1	0	0	0	0	1	0	0	0
70	0	171	47	16.0733	0	0	0	0	0	0	0	0	1	0	0	0	1	1	1	1	0
75	1	150	50.5	22.4444	0	0	0	0	0	0	0	0	1	0	0	0	1	1	1	1	0
70	1	150	39	17.3333	0	0	0	0	0	1	0	0	0	0	1	0	0	0	0	0	0
76	1	155	38	15.8169	0	0	0	0	0	0	0	0	1	0	0	0	1	1	0	0	0
73	1	150	45	20	0	0	0	0	0	1	0	0	0	0	0	0	1	0	0	0	0
85	1	130	32	18.9349	0	0	0	0	0	0	0	1	0	0	0	0	1	1	0	0	0
72	1	154	52	21.9261	0	0	0	0	0	0	0	0	1	0	0	0	1	1	0	0	0
75	1	148.2	41.4	18.8497	0	0	0	0	1	0	0	0	1	0	0	0	0	1	0	1	0
22	1	158	81	32.4467	0	0	0	0	0	0	1	0	0	0	0	0	1	0	0	0	0
40	1	174	60	19.8177	0	0	0	0	0	0	1	0	0	0	0	0	1	0	0	0	0
72	1	148	52	23.74	0	0	0	0	0	0	0	0	1	0	0	0	1	1	0	0	0
63	1	159	51	20.1733	0	0	0	0	0	0	0	0	1	0	0	0	1	1	0	0	0
78	1	144	52	25.0772	0	1	0	0	0	0	0	0	0	1	0	0	0	1	1	0	0
53	0	173	87	29.0688	0	0	0	0	0	0	1	0	0	0	0	0	1	0	0	0	0
83	1	151	53	23.2446	0	0	0	0	0	0	0	0	0	1	0	0	0	1	0	0	0
44	0	168	76	26.9274	0	0	0	1	0	0	0	0	1	0	0	0	1	1	0	0	0
30	0	175	70	22.8571	0	0	0	0	0	0	1	0	0	0	0	0	1	0	0	0	0
72	0	158	72	28.8415	0	0	0	0	0	1	0	0	0	0	0	0	1	0	0	0	0
77	0	155	47	19.563	0	1	0	0	0	0	0	0	1	0	0	0	1	1	1	1	0
75	1	148	45	20.5442	0	0	0	0	0	0	0	0	1	0	0	0	1	1	0	1	0
75	1	148	45	20.5442	0	0	0	0	0	1	0	0	0	0	0	0	1	0	1	0	0
57	0	175	88	28.7347	0	0	0	0	0	1	0	0	0	0	0	0	1	0	0	0	0
67	0	156	50	20.5457	0	0	0	0	0	0	0	0	1	0	0	0	0	1	0	0	0
68	1	146	52	24.3948	0	0	0	0	0	0	0	0	1	0	0	0	1	1	0	0	0
75	1	145	46	21.8787	0	0	0	0	0	0	0	0	1	0	0	0	1	1	0	0	0
44	0	170	64	22.1453	0	1	0	0	0	0	1	0	0	0	1	0	0	0	0	0	0
41	1	150	49	21.7778	0	0	0	1	0	0	0	0	1	0	0	0	1	1	0	0	0
75	1	144	53	25.5594	0	0	0	0	0	0	0	0	0	1	0	0	0	1	0	1	0
74	1	158	60	24.0346	0	0	0	0	0	0	0	0	0	1	0	0	1	1	1	0	0
80	1	152.4	54	23.25	1	0	0	0	0	1	0	0	0	0	0	0	1	1	0	0	0
79	1	151	55	24.1217	0	0	0	0	0	0	0	0	1	0	0	0	1	1	0	0	0
61	1	147	45	20.8247	0	0	0	0	0	1	0	0	0	0	1	0	0	0	0	0	0
88	1	145	43	20.4518	1	0	0	0	0	0	0	0	1	0	0	0	1	1	1	1	0	VCM
73	1	150	55.1	24.4889	0	0	0	0	0	0	0	0	1	0	0	0	1	1	0	0	0
34	1	163.5	47	17.5818	0	0	0	0	0	0	1	0	0	0	0	0	1	0	0	0	0
65	1	140	45	22.9592	0	0	0	0	0	0	0	0	1	0	0	0	0	1	0	1	0
70	0	177	97	30.9617	0	0	0	0	0	0	0	0	1	0	0	0	1	1	0	0	0
71	1	151	46	20.1746	0	0	0	0	0	0	0	0	1	0	0	0	1	1	0	0	0
81	1	141	42	21.1257	0	0	0	0	0	1	0	0	0	0	0	0	1	0	0	0	0
68	1	152	53	22.9398	0	0	0	0	0	1	0	0	0	0	1	0	0	0	0	0	0
82	1	148	63	28.7619	0	0	0	0	0	1	0	0	0	0	0	0	1	0	0	0	0
77	1	148	69	31.5011	0	0	0	0	0	1	0	0	0	0	0	0	1	0	0	1	0
60	0	163	55	20.7008	0	0	0	1	0	0	0	0	1	0	0	0	1	1	1	1	0
78	0	165	65	23.8751	0	0	0	0	0	0	0	0	1	0	0	0	1	1	1	0	0
72	0	158	57.4	22.9931	0	0	0	0	0	0	0	0	1	0	0	0	1	1	1	0	0
70	1	150	62	27.5556	0	0	0	0	0	1	0	0	0	0	0	0	1	0	0	0	0
71	1	145	52	24.7325	0	0	0	0	0	0	0	0	0	1	0	0	0	1	0	0	0
83	1	141	66	33.1975	0	0	0	0	0	0	0	0	1	0	0	0	1	1	0	0	0
53	1	149	73	32.8814	0	0	0	0	0	1	0	0	0	0	0	0	1	0	0	0	0
41	0	167	59.4	21.2987	0	0	0	1	0	0	1	0	0	0	1	0	0	0	0	0	0
74	1	149	49.5	22.2963	0	0	0	0	0	0	0	1	0	0	0	0	0	1	0	0	0
36	0	163.8	66.5	24.7853	0	0	0	0	0	0	1	0	0	0	0	0	1	0	0	1	0
76	1	150.5	54.5	24.0615	0	0	0	0	0	0	0	0	1	0	0	0	0	1	0	0	0
78	0	168	72	25.5102	0	0	0	0	0	0	0	0	1	0	0	0	1	1	0	0	0
68	1	152	41	17.7458	0	0	0	0	0	1	0	0	0	0	0	0	1	0	0	0	0
72	1	165.5	44	16.0641	0	0	0	0	0	1	0	0	0	0	0	0	1	0	0	0	0
42	0	175	73	23.8367	0	0	0	0	0	0	0	0	1	0	0	0	1	1	0	0	0
79	0	158	57.5	23.0332	0	0	0	0	0	0	0	0	1	0	0	0	1	0	0	1	0
28	0	164	85.3	31.7148	0	0	0	1	0	0	0	0	1	0	0	0	1	1	0	0	0
91	1	141	41	20.6227	0	0	0	0	0	0	0	0	1	0	0	0	1	1	1	0	0
49	0	175	90	29.3878	0	1	0	0	0	1	0	0	0	0	1	0	0	0	0	1	0
74	1	140	43	21.9388	0	0	0	0	0	0	0	0	0	1	0	0	0	1	0	1	0
64	0	167.5	69	24.5935	0	0	0	0	0	1	0	0	0	0	0	0	1	0	0	0	0
65	0	168	69	24.4473	0	0	0	0	0	0	0	0	1	0	0	0	1	1	1	0	0	VCM
66	0	167	69	24.7409	0	0	0	0	0	0	0	0	1	0	0	0	0	1	1	1	0
25	0	167	56	20.0796	0	0	0	1	0	0	0	0	1	0	0	0	1	1	0	0	0
71	1	150	49	21.7778	0	0	0	0	0	0	0	0	1	0	0	0	1	1	0	0	0
64	1	155	67	27.8876	0	0	0	0	0	1	0	0	0	0	1	0	0	0	0	0	0
75	1	147.3	63	29.0359	0	1	0	0	0	0	0	1	0	0	0	0	1	1	1	0	0
73	1	143	52	25.4291	0	0	0	0	0	1	0	0	0	0	0	1	0	1	0	1	0
72	1	145	45	21.4031	0	1	0	0	0	0	0	0	1	0	0	0	1	1	0	1	0
55	0	178	95	29.9836	0	1	0	1	0	0	0	0	1	0	0	0	1	1	0	0	0
82	1	147.6	42.7	19.6	0	0	0	0	0	0	0	0	1	0	0	0	1	1	0	0	0
60	0	161	61	23.533	0	0	0	0	0	1	0	0	0	0	1	0	0	0	0	0	0
80	1	143	50.2	24.5489	0	0	0	0	0	1	0	0	0	0	1	0	0	0	0	0	0
40	0	172	70	23.6614	0	0	0	0	0	0	1	0	0	0	0	0	1	0	0	0	0
39	0	173	80	26.7299	0	0	0	0	0	0	1	0	0	0	0	0	1	0	0	0	0
60	0	168	87	30.8248	0	0	0	0	0	0	0	0	1	0	0	0	1	1	0	0	0
75	1	154	67	28.251	0	0	0	0	0	0	0	0	1	0	0	0	1	1	1	1	0
81	0	157	61.4	24.9097	0	0	0	0	0	0	0	0	1	0	0	0	1	1	0	0	0
70	0	164	60	22.3081	0	0	0	0	0	0	0	1	0	0	0	1	0	1	0	0	0
67	0	167	72	25.8166	0	0	0	0	0	0	0	0	1	0	0	0	1	1	0	0	0
87	1	148	47	21.4573	0	0	1	1	1	1	0	0	0	0	0	0	1	0	0	0	0
70	0	166	70	25.4028	1	0	0	0	0	1	0	0	0	0	0	0	1	0	0	0	0
61	0	166	63	22.8625	0	1	0	1	0	1	0	0	0	0	1	0	0	0	0	0	0	VCM
76	0	151	63.5	27.8497	0	0	0	0	0	0	0	0	1	0	0	0	1	1	0	0	0
60	0	175	79.5	25.9592	0	1	0	0	0	0	0	0	1	0	0	0	1	1	0	0	0	VCM 2g
51	1	160	57	22.2656	0	0	0	0	0	0	0	0	1	0	0	0	1	1	0	0	0
63	1	148	56	25.5661	0	0	0	0	0	0	0	0	1	0	0	0	1	1	1	1	0	VCM 1.5g
77	1	147	56	25.9151	0	0	0	0	0	0	0	1	0	0	0	1	0	1	0	0	0
56	0	168	74	26.2188	0	0	0	0	0	0	0	0	1	0	0	0	1	1	0	0	0
74	0	164	67	24.9108	0	0	0	0	0	1	0	0	0	0	0	0	1	0	0	0	0
62	0	176	74	23.8895	0	0	0	0	0	0	0	0	1	0	0	0	1	1	0	0	0	VCM 2g
71	0	158	65	26.0375	0	0	0	0	0	0	0	0	1	0	0	0	1	1	0	0	0
76	1	142	53	26.2845	1	1	0	0	0	0	0	0	0	1	0	0	1	1	1	0	0	VCM 2g
53	0	176	67	21.6296	0	0	0	0	0	1	0	0	0	0	0	0	1	0	0	0	0
62	0	162	72	27.4348	0	0	0	0	0	0	0	0	1	0	0	0	1	1	0	0	0	VCM 2g
63	0	175	101	32.9796	0	0	0	0	0	1	0	0	0	0	0	0	1	0	0	0	0
82	0	167	71	25.4581	0	0	0	0	0	1	0	0	0	0	1	0	0	0	0	0	0
50	1	152	78	33.7604	0	0	0	0	0	0	0	0	1	0	0	0	1	1	0	0	0
69	1	152	41	17.7458	0	0	0	0	1	0	0	0	1	0	0	0	1	1	0	0	0	VCM 1g
75	1	156	61	25.0657	0	0	0	0	0	0	0	0	1	0	0	0	1	1	0	0	0
72	1	156	61	25.0657	0	0	0	0	0	0	0	0	1	0	0	0	1	1	0	1	0
84	1	150	53	23.5556	0	1	0	0	0	0	0	1	0	0	0	0	1	1	0	0	0	VCM 1g
22	1	158	55	22.0317	0	0	0	0	0	0	1	0	0	0	0	0	1	0	0	0	0
22	1	158	55	22.0317	0	0	0	0	0	0	1	0	0	0	0	0	1	0	1	0	0
56	0	172	69	23.3234	0	0	0	0	0	1	0	0	0	0	0	0	1	0	0	0	0
22	1	158	64	25.6369	0	0	0	0	0	0	0	0	0	0	0	0	1	0	0	0	0
64	1	146	41	19.2344	0	0	0	0	0	0	0	0	0	1	0	0	0	1	0	1	0	VCM 2g
67	0	176	66	21.3068	0	0	0	0	0	1	0	0	0	0	0	0	1	0	0	0	0
82	0	175	68	22.2041	0	0	0	0	0	0	0	0	1	0	0	0	1	1	0	1	0	VCM
71	1	153	49	20.9321	0	0	0	0	0	0	0	0	0	1	0	0	1	1	0	0	0	VCM 2g
75	0	177	61	19.4708	0	0	0	0	0	1	0	0	0	0	0	0	1	0	0	0	0
59	1	155	53	22.0604	0	0	0	0	0	0	1	0	0	0	0	0	1	0	0	1	0
48	0	167	67	24.0238	0	0	0	0	0	0	0	0	1	0	0	0	1	1	1	1	0
76	0	162	79	30.1021	0	0	0	1	0	0	0	1	0	0	0	0	1	1	0	0	0	VCM 1.5g
58	1	175	65	21.2245	0	0	0	0	0	0	1	0	0	0	0	0	1	0	1	0	0
75	1	144	42	20.2546	0	0	0	0	0	0	0	0	1	0	0	0	1	1	0	0	0
79	0	165	65	23.8751	0	0	0	0	0	1	0	0	0	0	0	0	1	0	0	0	1
75	1	152	64	27.7008	0	0	0	0	0	0	0	0	1	0	0	0	1	1	0	0	0
78	0	155	62	25.8065	0	1	0	1	0	1	0	0	0	0	1	0	0	0	0	0	0	VCM 1g
74	0	180	72	22.2222	0	0	0	0	0	0	0	0	1	0	0	0	1	1	1	1	0
43	0	169	72	25.2092	0	0	0	0	0	0	0	0	1	0	0	0	1	1	0	0	0
81	0	160	58	22.6562	0	0	0	0	0	1	0	0	0	0	1	0	0	0	0	0	0
41	0	172	73	24.6755	0	0	0	1	0	0	0	0	1	0	0	0	1	1	0	0	0
75	1	170	52	17.9931	0	0	0	0	0	0	0	0	0	1	0	0	1	1	0	0	0	VCM
72	0	167	67	24.0238	0	0	0	0	0	1	0	0	0	0	0	0	1	0	0	0	0
76	1	148	39	17.805	0	0	0	0	0	0	0	0	0	1	0	0	0	1	0	1	0	VCM
71	1	146	62.5	29.3207	0	0	0	0	0	1	0	0	0	0	0	0	1	0	0	0	0
25	0	178	75	23.6713	0	0	0	0	0	0	1	0	0	0	0	0	1	0	0	0	0
26	0	176	72	23.2438	0	0	0	0	0	0	0	0	1	0	0	0	1	1	1	0	0
41	0	168	80	28.3447	0	0	0	0	0	0	1	0	0	0	0	0	1	0	0	0	0
54	0	155	59	24.5578	0	0	0	0	0	0	0	0	0	1	0	0	0	1	0	0	0	VCM
68	0	162	65	24.7676	0	0	0	0	0	0	0	0	1	0	0	0	1	1	0	1	0	VCM
41	1	147	53	24.5268	0	0	0	0	0	0	0	0	1	0	0	0	1	1	0	1	0	VCM
61	1	156	59	24.2439	0	0	0	0	0	0	1	0	0	0	0	0	1	0	0	0	0
69	0	162	65	24.7676	0	0	0	0	0	1	0	0	0	0	1	0	0	0	0	0	0
80	0	160	58	22.6562	0	0	0	0	0	0	0	0	1	0	0	0	1	1	0	0	0
80	0	156	64	26.2985	0	0	0	0	0	0	0	0	1	0	0	0	0	1	1	0	0
59	0	173	69	23.0546	0	0	0	0	0	0	0	0	1	0	0	0	1	1	0	0	0
80	1	150	52	23.1111	1	1	0	0	0	1	0	0	0	0	0	0	1	0	0	0	0
34	0	165	66	24.2424	0	0	0	1	0	1	0	0	0	0	0	0	1	0	0	0	0
70	0	176	77	24.858	0	0	0	0	0	1	0	0	0	0	0	0	1	0	1	0	0
67	0	173	66	22.0522	0	0	0	0	0	0	0	0	1	0	0	0	1	1	0	0	0	VCM
38	0	164	74	27.5134	0	0	0	0	0	0	1	0	0	0	0	0	0	0	0	0	0
70	0	154	53	22.3478	0	0	0	0	0	0	0	0	0	1	0	0	0	1	0	0	0
64	0	165	65	23.8751	0	1	0	0	0	1	0	0	0	0	0	0	1	0	0	1	0
79	1	158	48	19.2277	0	0	0	0	0	1	0	0	0	0	0	0	1	0	0	1	0
71	0	180	78	24.0741	0	1	0	0	0	0	0	0	0	1	0	0	0	1	0	0	0	VCM 2g
88	1	150	50	22.2222	1	1	0	0	0	0	0	0	1	0	0	0	1	1	1	0	0
76	0	177	77	24.5779	0	0	0	0	0	1	0	0	0	0	0	0	1	0	0	0	0
79	0	150	49	21.7778	0	0	0	0	0	1	0	0	0	0	0	0	1	0	0	0	0
80	1	149	66	29.7284	0	0	0	0	0	0	0	0	1	0	0	0	1	1	0	1	0
89	1	152	45	19.4771	1	0	0	0	0	0	1	0	0	0	0	0	1	0	0	0	0
72	1	146	35	16.4196	0	0	0	0	0	0	1	0	0	0	0	0	0	1	0	0	0	VCM 2g
75	1	154	72	30.3593	0	0	0	0	0	0	0	0	1	0	0	0	1	1	0	0	0
63	1	155	45	18.7305	1	0	0	0	0	0	0	0	1	0	0	0	1	0	0	0	0
34	1	159	55	21.7555	0	0	0	0	0	0	0	0	1	0	0	0	1	1	0	0	0
78	0	161	62	23.9188	0	0	0	0	0	0	0	0	1	0	0	0	1	1	0	0	0
45	1	157	60	24.3418	0	0	0	0	0	0	0	0	1	0	0	0	1	1	1	0	0
74	1	169	70	24.5089	0	0	0	0	0	0	0	1	0	0	1	0	0	1	0	0	0
34	1	160	72	28.125	0	0	0	1	0	0	0	0	1	0	0	0	1	1	0	0	0
73	0	164	75	27.8852	0	0	0	1	0	0	0	0	1	0	0	0	1	1	0	0	0
79	1	140	48	24.4898	0	1	0	0	0	1	0	0	0	0	1	0	0	0	0	0	0
47	1	153	79	33.7477	0	0	0	0	0	0	0	0	1	0	0	0	1	1	0	0	0
65	1	153	45	19.2234	0	0	0	0	0	0	0	0	1	0	0	0	1	1	0	1	0
63	1	157	58	23.5304	0	1	0	0	0	0	0	0	0	1	0	0	0	1	0	0	0
78	1	150	54	24	0	0	0	0	0	0	1	0	0	0	0	0	1	0	0	0	0
74	1	159	63	24.9199	0	0	0	0	0	0	0	0	1	0	0	0	1	1	0	0	0	VCM 2g
66	1	147	52	24.064	0	0	0	0	0	1	0	0	0	0	0	0	1	0	0	1	0
42	0	166	66	23.9512	0	0	0	0	0	0	0	0	1	0	0	0	1	1	0	0	0
63	0	160	58	22.6562	0	0	0	0	0	1	0	0	0	0	0	0	1	0	0	0	0
72	1	154	41	17.2879	0	0	0	0	0	0	0	0	1	0	0	0	1	1	0	1	0
77	0	166	71	25.7657	0	0	0	0	0	0	0	0	1	0	0	0	1	1	0	0	0
61	0	162	59	22.4813	0	1	0	0	0	1	0	0	0	0	0	0	1	0	0	0	0
49	0	165	66	24.2424	0	1	0	0	0	0	0	0	1	0	0	0	1	1	0	0	0
71	1	160	78	30.4688	0	0	0	0	0	0	0	1	0	0	0	1	0	1	0	0	0
72	0	172	80	27.0416	0	1	0	0	0	1	0	0	0	0	1	0	0	0	0	0	0
34	0	175	55	17.9592	0	0	0	0	0	0	0	0	1	0	0	0	1	1	0	0	0
70	0	154	54	22.7694	0	0	0	0	0	0	0	0	1	0	0	0	1	1	0	1	0
83	1	145	42	19.9762	0	0	0	0	0	0	0	0	1	0	0	0	1	1	0	0	0
80	1	146	38	17.827	0	0	0	0	0	0	0	1	0	0	0	0	0	1	1	0	0
51	1	152	53	22.9398	0	0	0	0	0	0	0	0	1	0	0	0	1	1	0	0	0
74	0	173	68	22.7204	1	0	0	0	0	1	0	0	0	0	0	0	1	0	0	0	0
73	1	150	43	19.1111	0	0	0	0	0	0	0	0	1	0	0	0	1	1	0	1	0
78	0	168	75	26.5731	0	0	0	0	0	0	0	0	1	0	0	0	1	1	0	0	0
75	1	145	53	25.2081	0	0	0	0	0	0	0	0	1	0	0	0	1	1	0	0	0
75	1	144	45	21.7014	0	1	0	0	1	0	0	0	1	0	0	0	1	1	0	0	0
73	1	148	62	28.3053	0	1	0	0	0	0	0	0	1	0	0	0	1	1	0	0	0
81	1	153	65	27.7671	0	0	0	0	0	0	0	0	1	0	0	0	1	1	1	0	0
64	0	174	85	28.075	0	1	0	0	0	1	0	0	0	0	0	0	1	0	0	0	0
83	0	152	47.1	20.3861	1	0	0	0	0	1	0	0	0	0	1	0	0	0	0	0	0
47	1	153	72	30.7574	0	0	0	0	0	0	0	1	0	0	0	1	0	1	0	0	0
55	0	173	80	26.7299	0	0	0	0	0	0	1	0	0	0	0	0	1	0	0	0	0
58	0	170	63	21.7993	0	0	0	0	0	0	0	0	1	0	0	0	1	1	0	0	0
36	1	158	47	18.8271	0	0	0	0	0	0	1	0	0	0	0	0	1	0	0	0	0
74	0	159	64	25.3155	0	0	0	0	0	1	0	0	0	0	0	0	1	0	0	0	0
81	0	150	60	26.6667	0	0	0	0	0	0	0	0	1	0	0	0	1	1	0	0	0
65	1	148	40	18.2615	0	0	0	0	0	0	1	0	0	0	0	0	1	0	0	0	0
81	1	157	49	19.8791	0	0	0	0	0	0	0	0	1	0	0	0	1	1	0	0	0
72	1	148	57	26.0226	0	0	0	0	0	0	0	0	0	1	0	0	0	1	0	1	0
79	0	158	61	24.4352	0	0	0	0	0	0	0	0	0	1	0	0	0	1	0	0	0
68	1	148	48	21.9138	0	0	0	0	0	0	0	0	1	0	0	0	1	1	1	1	0
57	0	158	50	20.0288	0	0	0	0	0	0	0	0	1	0	0	0	1	1	0	0	0
70	0	166	63	22.8625	0	0	0	0	0	0	0	0	1	0	0	0	1	1	0	0	0
80	1	148	53	24.1965	0	0	0	0	0	0	0	0	1	0	0	0	1	1	0	0	0
64	0	172	74	25.0135	0	0	0	0	0	0	0	0	1	0	0	0	1	1	0	0	0
65	1	145	52	24.7325	0	0	0	0	0	0	0	0	1	0	0	0	1	1	0	0	0
71	0	163	50	18.8189	0	0	0	0	0	0	0	0	1	0	0	0	1	1	0	0	0
70	1	145	40	19.025	0	0	0	0	0	0	0	0	1	0	0	0	1	1	0	0	0
70	0	159	60	23.7332	0	0	0	0	0	0	0	0	1	0	0	0	1	1	0	0	0
72	0	172	84	28.3937	0	1	0	0	0	1	0	0	0	0	0	0	1	0	0	0	0
74	1	152	44	19.0443	0	0	0	0	0	0	0	0	1	0	0	0	1	1	0	0	0
67	1	148	53	24.1965	0	0	0	0	0	0	0	0	1	0	0	0	1	1	0	1	0
76	0	146	64	30.0244	1	1	0	1	0	0	0	0	1	0	0	0	0	1	1	0	0
50	1	159	54	21.3599	0	0	0	0	0	0	0	0	1	0	0	0	1	1	0	0	0
70	0	168	64	22.6757	0	0	0	0	0	1	0	0	0	0	1	0	0	0	0	0	0
71	0	159	59	23.3377	0	0	0	1	0	0	1	0	0	0	0	0	1	0	0	0	1
75	1	140	54	27.551	0	0	0	0	0	1	0	0	0	0	0	0	1	0	0	0	1
69	0	171	76	25.9909	0	0	0	1	0	0	0	0	1	0	0	0	1	1	0	0	0
91	1	151	44	19.2974	0	0	0	0	0	1	0	0	0	0	0	0	1	0	0	0	0
66	0	164	50	18.5901	1	0	1	0	0	0	0	1	0	0	0	0	0	1	1	0	0
64	1	159	53	20.9644	1	0	1	0	0	0	0	0	1	0	0	0	1	1	1	0	0
65	1	159	43	17.0088	1	0	1	0	0	0	0	1	0	0	0	0	0	1	1	0	0	VCMパウダー
60	0	163	51.5	19.3835	1	0	0	0	0	0	0	1	0	0	0	0	1	1	1	0	0
73	1	158	42	16.8242	0	0	0	0	0	0	0	1	0	0	0	0	1	1	1	0	0
68	0	160	63	24.6094	0	0	0	0	0	1	0	0	0	0	1	0	0	0	0	0	0
66	1	158	62	24.8358	0	0	0	0	0	0	0	0	1	0	0	0	1	1	0	0	0
61	1	152	55	23.8054	0	0	0	0	0	1	0	0	0	0	0	0	1	0	0	0	0
59	0	171	74	25.3069	0	0	0	0	0	1	0	0	0	0	0	0	1	0	1	0	0
73	0	161	68	26.2336	0	0	0	0	0	0	0	0	1	0	0	0	1	1	0	0	0
51	1	157	50	20.2848	0	0	0	0	0	0	0	0	1	0	0	0	1	1	0	0	0
82	0	156	60	24.6548	0	0	0	0	0	1	0	0	0	0	0	0	1	0	0	0	1
82	0	165	65	23.8751	0	0	0	0	0	1	0	0	0	0	0	0	1	0	0	0	0
82	1	149.5	49	21.9237	0	0	0	0	0	0	0	0	1	0	0	0	1	1	0	0	0
77	0	160	50	19.5312	0	1	0	0	0	0	0	1	0	0	0	0	1	1	0	0	0
80	1	140	44	22.449	0	0	0	0	0	1	0	0	0	0	0	0	1	0	0	0	0
90	0	158	52	20.83	1	0	0	0	0	1	0	0	0	0	1	0	0	0	0	0	0
74	0	169	62	21.7079	1	0	1	0	0	0	0	1	0	0	0	0	0	1	1	0	0	VCMパウダー
72	1	156	48	19.7239	0	0	0	0	0	0	0	0	1	0	0	0	1	1	0	0	0
65	0	167	62.5	22.4103	1	0	1	1	0	1	0	0	0	0	1	0	0	0	0	0	0
84	0	153	45	19.2234	0	0	0	0	0	1	0	0	0	0	0	0	1	0	0	0	1
70	1	149	43	19.3685	0	0	0	0	0	0	0	0	1	0	0	0	1	1	0	0	0
81	1	148	43	19.6311	0	0	0	0	0	0	0	0	1	0	0	0	1	1	0	0	0
85	0	158	60	24.0346	0	0	0	0	0	1	0	0	0	0	1	0	0	0	0	0	0
77	1	149	57	25.6745	0	0	0	0	0	0	0	0	1	0	0	0	1	1	0	0	0
80	0	174	74	24.4418	0	0	0	0	0	1	0	0	0	0	0	0	1	0	0	0	0
63	0	174	84	27.7447	0	0	0	0	0	1	0	0	0	0	1	0	0	0	0	0	0
61	1	153	48	20.5049	0	0	0	0	0	0	0	0	1	0	0	0	1	1	0	1	0
81	1	156	55.6	22.8468	0	0	0	0	0	0	0	1	0	0	0	0	1	1	0	0	0
70	1	150.7	49.6	21.8401	0	0	0	0	0	0	0	1	0	0	0	0	0	1	1	0	0
69	0	158	65	26.0375	0	0	0	0	0	1	0	0	0	0	0	0	1	0	0	0	0
90	1	157	43	17.4449	1	0	0	0	0	1	0	0	0	0	1	0	0	0	0	0	0
83	0	157	52	21.0962	0	1	0	1	0	1	0	0	0	0	0	0	1	0	0	0	0
64	0	170	56	19.3772	1	0	0	0	0	1	0	0	0	0	1	0	0	0	0	0	0
[truncated: 2,653 more rows]
